# Supplementary material for: Comparison in Outcomes at Two-Years of Age of Very Preterm Infants Born in 2000, 2005 and 2010
Source: PLoS One. 2015 Feb 6;10(2):e0114567. doi: 10.1371/journal.pone.0114567 (PMC4320065; doi:10.1371/journal.pone.0114567)
Supplement: S2 Table — (XLS) [file pone.0114567.s006.xls]

## Sheet: 2010
n	an	agsem	sexe	pn	tn	pc	rciu	pcj28perc	ps	rceu	pcs	lait	tiu	preeclamp	chorio	can	apgar5	dbp	cpn	ca	imf	in	rop	hem21	lpv21	etf21	hem45	lpv45	etf45	eegj7	eegj7	irm	mg2+	ageex	moteur	marche	marchag	epilep	IMC	cognitif	audit	visuel	lunet	alim	som	psycho
3	3	32	2	1720	42	27.5	1	0	2780	0	34.2	2	0	0	1	1	8	0	0	0	1	0		0	0	0	0	0		1	1	0	0	25	2	1	19	0	0	1	1	1	0	1	2	1
184	3	32	2	1550	40	29.5	0	0	2120	0	32	3	0	1	0	1	7	0	0	0	0	0		0	0	0	0	0		0		0	1	21	1	1	13	0	0	1	1	1	0	1	1	1
1	3	32	1	1590	40.1	28	1	0	2600	0	33.8	2	0	0	0	0	8	0	0	0	0	0		0	0	0	0	0		1	1	0	1	34	1	1	16	0	0	2	1	1	0	1	2	1
2	3	32	2	1500	40	28	0	0	2420	0	33	2	0	0	0	0	8	0	0	0	0	0		0	0	0	0	0		1	1	0	1	34	1	1	14	0	0	2	1	1	0	1	1	1
19	3	26	1	1050	35.7	24.5	0	1	3550	0	35	2	1	0	1	1	8	1	1	1	1	0	1	0	1	1	0	1	1	0		1	1	26	2	1	21	0	0	2	1	1	0	2	1	3
32	3	31	1	1636	41.6	30	0	0	2740	0	33	2	0	1	0	1	8	0	0	0	0	0		0	0	0	0	0		0		0	1	25	1	1	16	0	0	1	1	1	0	1	1	1
68	3	32	1	1840	41.9	30	0	0	2600	1	33.5	2	1	1	0	0	9	0	0	0	1	0		0	0	0	0	0		0		0	1	25	1	1	13	0	0	1	1	1	0	1	1	4
91	3	28	2	900	35.6	25	0	1	2355	1	32.5	2	1	1	0	1	8	0	0	1	0	1	0	0	0	0	0	0	0	0		0	1	25	1	1	11	0	0	2	1	1	0		1
108	3	31	1	1128	40.2	28	1	1	3030	1	34.8	3	0	0	0	1	10	1	0	1	0	1	0	0	0	0	0	0		1	1	0	0	24	2	1	22	0	0	2	1	1	0	1	1	1
69	3	28	2	680	31	23.9	1	1	3020		36.6	3	1	1	0	1	8	1	0	0	0	0	0	0	0	0	0	0	0	0		0	0	24	1	1	17	0	0	1	1	1	0	1	1	1
70	3	30	2	1200	39.2	25	1	1	2344	1	32	1	1	0	0	1	4	0	0	0	1	0	1	0	1	1	0	0	0	0		0	1	26	1	1	17	0	0	1	1	1	0	1	3	1
141	3	28	1	900	35.7	24.4	0	1	2520	1	31.3	2	0	1	0	1	9	1	0	1	0	1	0	0	0	0	0	0	0	0		0	0	24	1	1	16	0	0	1	1	1	0	1	1	2
71	3	29	1	1350	39.5	26.9	0	0	2530	0	32.5	2	1	0	0	1	7	0	0	1	1	0	0	0	0	0	0	0		0		0	1	25	1	1	16	0	0	1	1	1	0	1	1	1
152	3	31	1	1630	41	29.5	0	0	2580	0	34.5	2	0	1	0	1	10	0	0	0	0	0		0	0	0	0	0		0		0	1	26	1	1	10	0	0	1	1	1	0	1	1	1
153	3	31	2	2290	44.2	29	0	0	3086	0	34	2	0	0	0	0	1	0	0	0	1	0		0	0	0	0	0		0		0	0	26	1	1	14	0	0	2	2	1	0	1	1	3
196	3	27	2	1187	35.7	24.5	0	0	2315	1	30.3	1	1	0	0	1	5	0	0	0	1	0	0	0	0	0	0	1	1	0		0	0	19	1	1	17	0	0		1	1	0	1	1	1
50	3	31	2	1390	40	27	0		2550	0		3	0	1	0	1	9	0	0	0	0	1		0	0	0	0	0		0		0	0	24	1	1	16	0	0	1	1	1	0	1	1	1
124	3	28	2	900	35	24.5	0	1	4710		38.5	2	1	0	0	1	8	1	1	1	1	1	1	0	0	0	1	0	1	0		0	1	26	2	1	20	0	0	2	1	2	0	3	3	2
125	3	28	2	1330	40.1	25.8	0	1	2928	0	33	2	1	0	0	1	9	1	0	1	1	0	0	0	0	0	0	0	0	0		0	1	26	1	1	14	0	0	2	1	1	0	2	1	3
34	3	32	1	1500	41.3	29.4	0		2205	1	32.5	3	1	1	0	1	9	0	0	0	1	1		0	0	0	0	0		0		0	0	25	1	1	15	0	0	2	1	1	0	1	1	1
111	3	32	2	2130	44	28.5	0		2530	0	30	3	1	0	0	1		0	0	0	1	0		0	0	0	0	0		0		0	1	26	1	1	17	0	0	1	1	1	0	1	1	2
126	3	31	1	1940	43.2	30.1	0	0	2795	0	33.1	1	1	0	0	1	8	0	0	0	1	0		0	0	0	0	0		0		0	1	28	2	1	19	0	0	1	1	1	0	1	4	3
21	3	27	2	1110	36.4	25.3	0	1	3430	0	34.5	1	0	0	0	1	7	1	0	0	1	0	0	0	0	2	0	1	1	1	3	1	0	21	4	0		0	1	2		1	0	1	1	4
23	3	27	1	680	33	22.5	1		2890	1	33.4	2	1	0	0	1	1	1	0	1	0	1	0	0	0	0	0	0	0	0		0	0	25	1	1	14	0	0	2	1	1	1	1	1	2
51	3	29	1	1150	37.1	26.3	0	1	2540	1	34.5	1	1	0	0	1	8	0	0	0	1	0	0	0	0	0	0	0		0		0	1	21	1	1	16	0	0	2	1	1	0	1	1	1
52	3	29	1	870		24.8	1		2045	1	33	3	1	0	0	1	7	1	0	0	1	0	0	0	0	0	0	0	0	0		0	1	21	1	1	17	0	0	2	1	1	0	3	1	1
154	3	30	2	1370	38.7	26.7	0	0	2290	0	32.2	2	0	0	0	1	10	0	0	0	1	0		0	0	0	0	0		0		0	1	24	2	1	15	0	0	2	1	1	0	1	2	2
155	3	32	1	1840	44.2	31.5	0	0	2550	0	32.8	1	1	0	0	1	10	0	0	0	1	0		0	0	0	0	0		1	1	0	1	24	1	1	14	0	0	1	1	1	0	1	1	1
181	3	30	2	720	32.5	24	1	1	1770	1	30.5	3	0	0	0	1	6	0	0	0	1	0	1	0	0	0	0	0		0		0	0	26	1	1	17	0	0	1	1	1	0	1	1	1
182	3	30	2	1030	38.3	25.5	1	1	2360	1	33	3	0	0	0	1	10	0	0	1	1	0	0	0	1	1	0	0	0	0		1	0	26	1	1	15	0	0	1	1	1		1	1	1
183	3	30	2	1150	37.4	25.4	1	1	2770	1	33	2	0	0	0	1	10	0	0	0	1	1		0	0	0	0	0	0	0		0	0	24	1	1	18	0	0	1	1	1	0	2	1	1
35	3	29	1	1400	36.8	25.6	0	0	2360	1	33	1	0	1	0	1	10	0	0	1	0	0		0	0	0	0	0		1	1	0	1	25	1	1	17	0	0	1	1	1	0	2	2	1
53	3	31	1	1900	43.4	28	0		2755	0	33	2	0	0	1	1	8	0	0	0	1	0		0	0	0	0	0		1	1	0	0	31	1	1	17	0	0	1	1	1	0	1	3	1
168	3	26	2	800	34	21.3	1	1	2860	0	32	3	1	0	0	1	7	1	1	0	1	1	0	0	0	0	0	0	0	0		0	1	25	1	1	17	0	0	1	1	1	0	1	1	1
169	3	26	2	850	33.4	23.2	0	1	3100	1	33.4	3	1	0	0	1	7	1	1	1	1	1	0	0	0	0	0	0	0	0		0	1	25	1	1	15	0	0	1	1	1	0	1	1	1
170	3	26	1	850	34.5	24.1	0	1	3110	0	33.9	3	1	0	0	1	5	1	0	1	1	0	0	0	0	0	0	0	0	0		0	1	25	2	1	22	0	0	2	1	1	0	1	1	1
72	3	32	2	1570	40.5	29.5	0					2	1	1	0	1	8	0	0	0	0	0					0	0		1	1	0	0	31	1	1	13	0	0	1	1	1	0	1	1	1
130	3	26	1	960	37	24.5	0	0	3480	0	34.7	3	0	0	0	1	8	1	0	1	1	1	1	0	0	0	0	0	0	0		0	1	23	2	0		0	0	3	1	2	0	1	1	2
142	3	28	1	1110	36.9	25	0	1	2790	0	33.6	1	0	0	0	1	3	0	0	0	1	1	0	0	0	0	0	0		0		0	1	27	1	1	15	0	0	1	1	1	0	1	1	1
171	3	27	2	1100	38.6	25	0	1	2749	0	33	3	0	0	1	1	5	0	0	0	1	0	0	1	0	1	0	0	0	0		0	1	27	1	1		0	0	1	1	1	0	1	1	1
172	3	27	2	900	34.3	24.5	0	0	2420	0	32.5	3	1	0	0	1	9	1	0	0	1	0	0	0	0	0	0	0	0	0		0	1	24	1	1	14	0	0	1	1	1	0	1	1	1
173	3	27	1	1200	36.3	24.4	0	1	2260	1	33	3	1	0	0	1	9	1	0	0	1	1	0	1	0	1	0	0	0	0		0	1	24	1	1	15	0	0	2	1	1	0	1	1	2
4	3	31	1	1280	38.1	28	0	0	2140	1	32.4	1	0	1	0	0	6	0	0	0	0	0		0	0	0	0	0	0	0		0	0	20	1	1	12	0	0	1	1	1	0	1	1	1
54	3	31	2	1858	42.4	27	0	0	2610	0	30.5	2	1	0	0	1	6	0	0	0	1	0		0	0	0	0	0		1	1	0	1	26	1	1	13	0	0	1	1	1	0	1	2	1
73	3	30	1	1620	41.6	28	0	0	2790	0	32.4	2	1	0	0	1	9	0	0	0	1	0		0	0	0	0	0		1	3	0	1	22	1	1	15	0	0	2	1	1	0	2	1	1
74	3	30	1	1696	41.6	27	0	0	2700	0	33.2	2	1	0	0	1	8	0	0	0	1	1		0	0	0	0	0		0		0	1	22	1	1	15	0	0	1	1	1	0	1	1	1
143	3	27	1	1050	36	25.5	0	0	3365	0	34.3	3	1	0	0	1	4	1	1	1	1	1	0	1	0	1	0	0	0	0		0	0	25	1	1	18	0	0	2	1	1	0	1	1	2
55	3	29	2	1030	37	26	0	0	2410	0	32.4	1	0	1	0	1	10	0	0	0	1	0	0				0	0	0	0		0	1	25	1	1	17	0	0	1	1	1	0	1	1	1
75	3	32	1	2045	44.2	31.3	0	0	2750	0	33.3	3	1	0	0	1	10	0	0	0	1	0		0	0	0	0	0		0		0	1	25	1	1	15	0	0	1	1	1	0	1	1	1
76	3	32	1	1850	43.3	29.5	0	0	2520	0	31.8	3	1	0	0	1	10	0	0	0	1	0		0	0	0	0	0		0		0	1	25	1	1	15	0	0	1	1	1	0	1	1	1
132	3	31	1	1330	37.7	26.6	1	1	2655	1	32.5	2	0	0	0	1	6	0	0	0	1	0		0	0	0	0	0	0	1	3	0	1	22	1	1	11	0	0	2	1	1	0	1	1	1
133	3	31	2	2070	44	32.8	0		2800	0	35	1	1	0	0	0	10	0	0	0	1	0					0	0		1	1	0	0	25	1	1	13	0	0	1	1	1	0	2	1	1
134	3	31	1	1940	43.9	30.3	0		2510	0	33	2	1	0	0	0	9	0	0	0	1	0					0	0		1	1	0	0	25	1	1	14	0	0	2	1	1	0	1	1	1
156	3	27	1	770	35.8	24	0	1	3140		35.5	1	1	1	0	1	7	1	1	1	1	1	0	0	0	0	1	0	1	0		0	1	25	2	1	20	0	0	2	1	1	1	1	4	3
176	3	29	2	1300	38.8	26.3	0	0	3030	0	33.9	2	0	0	0	1	5	0	0	0	1	0	0	0	0	0	0	0	0	0		0	1	23	1	1	18	0	0	2	1	1	0	1	1	1
56	3	32	1	1380	40.2	28.3	0	0	2565	1	33.3	2	1	0	0	1	9	0	0	0	0	0		0	0	0	0	0		0		0	1	24	1	1	15	0	0	2	1	1	0	1	1	1
77	3	30	1	1390	38	26.5	0	1	2750	0		2	0	0	0	0	9	0	0	1	1	0		1	0	2	1	0	1	1	1	0	0	25	2	1	21	0	0	2	1	1	0	1	2	1
78	3	30	2	1385	38.4	26.7	0		2370	1		2	0	0	0	0	9	0	0	0	1	1		0	0	0	0	0		1	1	0	0	25	2	1	19	0	0	1	1	1	0	1	2	1
112	3	30	2	1100	37.7	28.5	0	1	2290	1	31.5	3	0	0	0	1	9	1	0	0	0	0		0	0	0	0	0		1	3	0	1	24	1	1	17	0	0	2	1	1	0	1	1	1
113	3	29	1	1140	38.2	25.1	1		2475	0	32	2	1	0	0	0	1	0	0	0	1	0		0	0	0	0	0		1	1	0	1	26	1	1	17	0	0	1	1	1	0	1	1	1
144	3	31	1	1500	39.2	28	0	0	2510	0	32.4	2	0	0	0	1	8	0	0	0	1	0		0	0	0	0	0		0		0	0	26	2	1	20	0	0	2	1	1	0	1	1	2
174	3	29	2	1390	38.2	27	0	0	2695	0	34.2	2	0	0	0	0	3	1	0	0	1	0	0	0	0	0	0	0	0	0		0	0	24	2	1	18	0	0	1	1	1	0	1	1	1
5	3	28	2	1097	36.3	25.5	0	0	2250	0	31.5	3	0	1	0	1	9	0	0	0	1	0	0	0	0	0	0	0	0	1	1	0	1	25	1	1	14	0	0	1	1	1	0	1	1	1
24	3	31	1	1810	42	29	0	0	2600	0	32.5	1	1	0	0	1	8	0	0	0	1	0		0	0	0	0	0		0		0	1	26	1	1	13	0	0	2	1	1	0	1	1	1
80	3	30	2	1330	40.2	26	0	0	2340	1	32.2	2	0	0	0	1	7	0	0	0	1	0		0	0	0	0	0		0		0	1	24	1	1	15	0	0	1	1	1	0	1	1	1
81	3	30	1	1380	41.1	27	0	0	2260	1	32.8	3	0	0	0	1	7	0	0	0	1	1		0	0	0	0	0		0		0	1	24	1	1	17	0	0	1	1	1	0	1	1	1
92	3	25	1	750	34.1	23	0	1	2700	1	32.2	3	1	0	0	1	8	1	0	1	1	1	1	1	0	1	0	0	0	0		1	0	23	1	1	17	0	0	2	1	1	0	1	1	1
186	3	32	2	2005	43	30.5	0		2010	1	35	2	0	0	0	0	10	0	0	0	1	0		0	0		0	0		1	1	0	0	24	2	1	18	0	0	2	1	1	0	1	1	2
6	3	29	2	1275	39.5	27.5	0		2545	0	34	1	0	0	0	1	10	0	0	0	1	0	0	1	0	2	0	0		1	1	0	0	33	1	1	15	0	0	1	1	1	0	1	2	2
57	3	30	1	1250	38	27.6	0	0	2130	1	33	1	1	1	0	1	7	0	0	0	0	0		0	0	0	0	0		1	1	0	1	28	1	1	13	0	0	2	1	1	0	3	1	2
94	3	31	2	1700	41.5	29.4	0	0	2560	0	32.7	2	0	0	1	1	2	0	0	0	1	0		0	0	0	0	0		0		0	0	24	1	1	12	0	0	1	1	1	0	2	1	1
135	3	32	2	1060	37	26.4	1	1	2275	1	33	2	1	0	0	1	10	0	0	0	1	0		0	0	0	0	0	0	0		0	0	26	1	1	16	0	0	1	1	1	0	1	1	2
146	3	28	1	1160	36.2	26	0	0	3470	0	35	2	1	0	0	1	8	1	0	0	0	1	0	0	0	0	0	0		0		0	0	26	1	1	18	1	0	3	1	1	0	1	1	1
147	3	31	2	1480	40	28.7	0	0	2280	1	31.1	2	0	0	0	0	10	0	0	0	1	0		0	0	0	0	0		1	1	0	0	25	1	1	17	0	0	2	1	1	0	1	1	1
148	3	31	1	1640	41.8	28.6	0		2520	0	33.5	2	0	0	0	0	10	0	0	0	1	0		0	0	0	0	0		1	1	0	0	25	1	1	16	0	0	1	1	1	0	1	2	1
175	3	28	1	950	36.3	24	1	1	2500	1	32	3	1	0	0	1	6	1	1	1	1	0	0	0	0	0	0	0	0	1	3	0	1	25	1	1	18	0	0	2	1	1	0	1	1	3
187	3	30	1	1110	39	26.5	0		1990	1	32		1	0	0	1	10	0	0	0	1	0		0	0	0	0	0		1	1	0	1	25	1	1	13	0	0	1	1	1	0	1	2	1
82	3	32	2	1800	41.6	29	0	0	2450	0	32.5	3	1	0	0	1	10	0	0	0	1	0		0	0	0	0	0		0		0	1	20	1	1	16	0	0	1	1	2	0	1	1	1
95	3	26	1	1020	35.8	25	0	0	3340	0	35.3	2	1	0	1	1	8	1	1	1	1	1	0	1	0	1	0	1	1	0		0	1	27	1	1	18	0	0	2	1	1	0	1	2	3
116	3	30	1	1160	42.3	27.3	0		2880	1		1	1	0	0	1		0	0	0	1	0	0	0	0	2	0	0		0		0	1	27	1	1	16	0	0	1	1	1	0	1	1	1
7	3	32	1	1400	38.9	29.1	1	0	2500	1	34	1	0	1	0	1	10	0	0	0	1	0					0	0		1	1	0	0	24	1	1	14	0	0	1	1	1	0	1	1	1
8	3	32	1	1560	40.4	28.5	0	1	2600	1	33	1	0	1	0	1	10	0	0	0	1	0		0	0	0	0	0		1	1	0	0	24	1	1	15	0	0	1	1	1	0	1	1	1
9	3	32	1	1400	38.6	21.8	1	1	2940	1	35.7	1	0	1	0	1	8	0	0	0	1	0		0	0	0	0	0		0		0	0	24	1	1	15	0	0	1	1	1	0	1	1	1
10	3	32	1	1765	42	31.7	0	0	2540	0	33.3	2	0	0	0	1	8	0	0	0	1	0		1	0	1	0	0		0		1	1	26	1	1	17	0	0	1	1	2	1	1	1	1
11	3	32	1	1740	43	29.2	0	0	2570	0	32.5	2	0	0	0	1	7	0	0	0	1	0		0	0	0	0	0		0		1	1	26	1	1	17	0	0	1	1	2	1	1	1	1
27	3	31	2	1510	41	27.5	0	0	2535	0	33	3	0	0	0	1	8	0	0	0	0	0		0	0	0	0	0		0		0	1	23	1	1	18	0	0	1	1	1	0	1	1	1
36	3	30	1	1580	40.4	30	0	0	2670	0	34.2	2	1	0	1	1	6	0	0	0	1	0		0	0	0	0	0		1	3	0	1	25	2	1	20	0	0	1	1	1	0	2	1	1
97	3	32	1	1752	42.5	29	0	0	2520	0	31.3	3	0	0	0	1	10	0	0	0	1	0		0	0		0	0		0		0	0	24	1	1	16	0	0	1	1	1	0	1	1	1
58	3	28	1	1120	38.5	25.6	0	1	2365	0	32.1	2	1	1	0	1	8	0	0	1	0	1	0	0	0	0	0	0	0	0		0	1	26	1	1	14	0	0	1	1	1	0	1	1	1
117	3	31	2	1390	39.6	28	0	0	2320	0	32.1	2	0	1	0	1	9	0	0	0	0	0					0	0		0		0	1	23	1	1	14	0	0	1	1	1	0	1	1	1
12	3	32	1	2100	43.4	30.8	0		2720	0			0	0	0	1	10	0	0	0	1	0		0	0	0	0	0		0		0	0	24	1	1	11	0	0	1	1	1	0	1	1	1
28	3	26	2	700	31.4	21.8	1	1	2800		34.9	2	1	1	0	1	8	1	1	1	0	1	0	0	0	1	0	0	0	0		0	1	26	1	1	19	0	0	1	1	1	0	2	2	2
37	3	29	1	1183	36.6	26	0	0	2440	1	33	2	1	0	1	1	5	0	0	0	1	0		0	0	0	0	0		0		0	1	25	1	1	14	0	0	2	1	1	0	1	1	1
38	3	29	1	1280	37.2	27.3	0	1	2360	1	32.5	2	1	0	1	1	8	0	0	0	1	0		0	0	0	0	0		0		0	1	25	1	1	12	0	0	2	1	1	0	1	1	1
59	3	28	2	1140	36.7	25.5	0	1	2220	1		1	0	0	0	1	3	1	0	0	1	0	0	0	0	2	0	0	0	0		1	0	25	1	1	17	0	0	1	1	1	0	3	2	1
83	3	32	1	1590	43.3	29.1	0		2260	1	32	3	1	0	0	1	9	0	0	0	1	0		0	0	0	0	0	0	0		0	1	24	1	1	15	0	0	2	1	1	0	1	3	2
85	3	31	2	1350	41.3	27.2	0	0	1920	1	31.4	1	1	1	0	1	10	0	0	0	0	0		0	0	0	0	0		1	3	0	1	25	1	1	17	0	0	1	1	1	0	1	1	1
158	3	32	2	1300	39.8	28.5	0	0	2000	1	31.2	3	0	1	0	1	10	0	0	0	0	0		0	0	0	0	0		1	1	0	0	20	2	0		0	0	1	1	1	0	1	1	1
177	3	32	2	1740	41	29.5	0	0	2500	1	32	3	1	0	0	1	9	0	0	0	1	0		0	0	0	0	0		1		0	1	24	1	1	16	0	0	1	1	1	0	1	1	1
178	3	32	2	1770	41	29	0	0	2520	1	31.9	2	1	0	0	1	10	0	0	0	1	0		0	0	0	0	0		1	1	0	1	24	1	1	16	0	0	1	1	1	0	1	1	1
188	3	25	1	730	32.8	21.6	0		2970	0	34.3	2	0	0	0	0	9	1	0	0	1	1	1	0	0	0	0	0	0	0		0	0	24	1	1	21	0	0	2	1	1	0	1	1	2
13	3	32	1	1840	43.3	29.8	0	0	2770	0	34	1	0	0	0	1	7	0	0	0	1	1		0	0	0	0	0		0		0	1	23	1	1	18	0	0	1	1	1	0	2	3	1
14	3	32	1	1400	40.3	29	0	0	2690	0	34.6	1	0	0	0	1	9	0	0	0	1	1		0	0	0	0	0		1	1	0	1	23	1	1	18	0	0	1	1	1	0	1	1	1
39	3	30	2	1290	39.3	25.4	1	1	2565	0	32	2	1	0	0	1	10	0	0	0	1	0		0	0	0	0	0		0		0	1	22	1	1	15	0	0	1	1	1	0	1	4	2
40	3	30	2	1310	40.7	25.8	0	1	2520	0	33	2	1	0	0	1	8	0	0	0	1	0		0	0	0	0	0		0		0	1	22	1	1	15	0	0	1	1	1	0	1	1	1
61	3	32	1	1430	40.1	28.8	0	0	3200		36.2	2	1	1	0	1	10	1	0	0	0	1		0	0	0	0	0		1	1	0	1	23	1	1	20	0	0	2	1	1	0	1	1	1
118	3	28	1	1240	38.9	26	0	1	2720	0		2	1	0	0	1	10	0	0	0	1	1	0	0	0	0	0	0	0	1	1	0	1	26	1	1	15	0	0	1	1	1	0	1	1	1
119	3	28	2	1660	38.1	27.5	0	0	2800	0		2	1	0	0	1	8	0	0	0	1	0	0	0	0	0	0	0	0	1	1	0	1	26	1	1	15	0	0	1	1	1	0	1	1	1
149	3	30	2	1380	40.7	27	0	0	2540	0	31.7	2	0	0	0	1	8	0	0	0	1	0		0	0	0	0	0		1	1	0	1	26	1	1	18	0	0	2	1	1	0	1	1	1
150	3	30	1	1630	42	29.2	0	0	2580	0	33	2	0	0	0	1	6	0	0	0	1	0		0	0	0	0	0		1	1	0	1	26	1	1	18	0	0	2	1	1	0	1	1	1
159	3	30	2	1350	39.5	28	0	0	2315	0	33	2	0	0	0	1	10	0	0	0	1	0		0	0	0	0	0		0		0	1	24	1	1	13	0	0	1	1	1	0	1	1	1
100	3	30	2	1010	35.2	26.3	1	1	2880	1	36.2	3	0	0	0	1	8	0	0	0	0	0		1	0	1	0	0		0		0	1	25	1	1	17	0	0	1	1	1	0	1	1	1
101	3	30	2	1360	38.1	28.2	0	0	2590	0	33.3	2	0	0	0	1	9	0	0	1	0	0		0	0	0	0	0		1	1	0	1	25	1	1	17	0	0	1	1	1	0	1	1	1
102	3	30	1	1470	40.8	28.5	0	0	3540		37.5	2	0	0	0	1	10	1	0	1	1	0		0	0	0	0	0		1	1	0	1	24	1	1	18	0	0	1	1	1	0	1	1	1
136	3	31	1	1305	38.5	28.5	0	0	2370	1	34.4	2	0	1	0	1	9	0	0	0	0	0		0	0	0	0	0		0		0	1	21	1	1	14	0	0	1	1	1	0	1	3	2
151	3	32	2	1260	38.5	26.2	1	1	2020	1	30	1	1	1	0	1	8	0	0	0	0	0		0	0	0	0	0		1	1	0	0	24	1	1	13	0	0	1	1	1	0	2	1	1
160	3	30	1	1400	39.5	28	0	0	2640	0	32.8	2	1	1	0	0	10	0	0	0	0	0		0	0	0	0	0		0		0	0	24	1	1	15	0	0	1	1	1	0	1	1	1
15	3	29	2	1300	39.6	26.7	0	0	2740	0	33.5	1	1	0	0	1	10	0	0	0	1	0	0	0	0	0	0	0		1	1	0	0	26	2	1	20	0	0	2	1	1	0	1	1	1
29	3	32	2	1700	41.7	28.5	0	0	2600	0	34	3	0	0	0	0	10	0	0	0	1	0		0	0	0	0	0		1	1	0	0	26	1	1	19	0	0	1	1	1	0	2	2	2
103	3	31	1	1740	39.6	29.4	0	0	2610	0	33.3	2	0	0	0	1	3	0	0	0	1	0		0	0	0	0	0		0		0	1	28	1	1	14	0	0	2	1	1	0	1	1	1
137	3	31	2	1720	42.5	28.8	0	0	2515	0	30.5	2	0	0	0	0	10	0	0	0	1	0		0	0	0	0	0		0		0	0	25	1	1	14	0	0	1	1	1	0	1	1	1
161	3	31	2	1080	37.5	25.5	1	1	2150	1	32	3	1	1	0	1	10	0	0	0	0	0		0	0	0	0	0		1	1	0	1	25	1	1	14	0	0	1	1	1	0	2	1	1
189	3	26	2	720	31	23	0	1	2695	1	33.5	2	1	1	0	1	10	1	1	0	0	0	0	0	0	0	0	0	0	0		0	0	25	1	1	18	0	0	1	1	1	0	1	1	1
41	3	26	1	840	33.5	23.7	0	1	2870		33.7	1	0	0	0	1	0	1	1	1	1	1	1	0	0	0	0	0	0	0		0	1	32	2	1	21	0	0	1	1	1	0	4	3	2
42	3	28	1	1056	35.1	24.5	0	1	1950	0	30.5	3	1	0	0	1	7	0	0	0	1	1		0	0	0	0	0	0	0		0	1	23	2	0		0	0	2	1	1	0	1	1	3
138	3	32	1	1700	41.7	33	0		2265	0	31.5		1	0	0	1	9	0	0	0	1	0					0	0		1	1	0	1	26	1	1	22	0	0	1	1	1	0	1	1	1
30	3	32	2	1180	37	26.6	1		2140	1	30.5	2	1	1	0	1	9	0	0	0	1	0		0	0	0	0	0		0		0	1	24	1	1	18	0	0	1	1	1	0	1	1	1
43	3	27	1	1020	37	25	0	0	2570	0	33.5	3	0	0	1	1	8	1	0	1	1	0	0	0	1	2	0	0	0	1	1	0	0	31	1	1	18	0	0	1	1	1	0	1	1	1
44	3	29	2	1348	39.2	27	0	0	2380	0	33	1	1	0	0	1	10	0	0	0	1	0		1	0	1	0	0		1	3	0	1	26	1	1	17	0	0	1	1	1	0	1	1	1
45	3	29	2	1580	40.5	28	0	0	2580	0	32	1	1	0	0	1	7	0	0	0	1	0					0	0		1	1	0	1	26	1	1	15	0	0	1	1	1	0	1	1	1
106	3	31	1	1060	36.8	26	1	1	2030	1	32	1	0	0	0	0	10	0	0	0	0	0		0	0	0	0	0		0		0	0	28	1	1	15	0	0	1	1	1	0	2	1	2
191	3	28	1	1040	35.5	25.2	0	0	4100		39	2	1	0	0	0	8	1	1	1	0	1	1	0	0	0	0	0	0	0		0	1	21	1	1	17	0	0	1	1	1	0	1	1	1
46	3	31	1	1760	38	28	0	1	2590	0	32.9	3	1	0	0	1	7	0	0	0	1	1		0	0	0	0	0		0		0	0	25	1	1	15	0	0	1	1	1	0	1	1	1
62	3	32	2	1740	43.7	28.7	0	1	2610	1	33	2	1	0	0	1	9	0	0	0	1	1		0	0	0	0	0		0		0	1	31	1	1	18	0	0	1	1	2	1	2	1	2
121	3	31	2	1438	39.7	27.7	0	1	3018	0	32.7	3	1	0	0	1	8	1	0	1	1	0		0	0	0	0	0		0		0	1	20	2	1	16	0	0	1	1	1	0	1	1	2
164	3	32	1	1935	42.8	29	0		3000	0	35	2	0	0	0	1	9	0	0	0	1	0		0	0	0	0	0		0		0	0	25	1	1	15	0	0	1	1	1	0	2	1	3
16	3	31	1	1810	43.6	29	0		2540	1	33	4	0	0	0	1	9	0	0	0	1	0		0	0	0	0	0		0		0	0	26	1	1	18	0	0	2	3	1	0	1	2	2
31	3	27	2	600	31.2	21	1	1	2092	1	32.2	3	1	1	0	1	10	0	0	0	0	0	0	0	0	0	0	0	0	0		0	1	26	1	1	20	0	0	1	1	1	0	2	1	1
122	3	28	2	1220	37.8	24.7	0	0	2640	0	32.5	2	0	0	0	1	8	1	0	1	1	0		0	0	0	0	0		0		0	0	21	1	1	13	0	0	1	1	1	0	1	1	1
190	3	29	1	720	32.2	24.8	1	1	2420	0	32.4	2	1	0	0	1	9	1	0	0	0	1	0	0	0	0	0	0	0	0		1	1	25	1	1	16	0	0	1	1	1	0	1	2	1
17	3	30	2	1530	39.7	27.5	0	0	2140	0	31.7	2	1	0	0	1	6	0	0	0	0	0		0	0	0	0	0		1	1	0	0	25	1	1	15	0	0	1	1	1	0	1	1	1
47	3	32	1	2050	43.1	29.6	0					2	0	0	1	1	6	0	0	0	1	0		0	0	0	0	0		1	1	0	1	24	1	1	17	0	0	1	1	1	0	1	1	1
60	3	27	1	970	36	24.5	0	1	2800	1	33.5	1	0	0	1	1	9	1	0	1	1	1	0	0	0	0	0	0	0	0		0	0	31	1	1	20	0	0	1	1	1	0	1	1	1
87	3	30	2	1650	41	27	0	0	2625	0	32	3	0	0	0	1	8	0	0	0	1	0		0	0	0	0	0		1	3	0	0	20	3	1	12	0	0	3	1	2	1	1	1	2
88	3	32	1	2240	45.5	29.5	0		2770	0		1	1	0	0	1	10	0	0	0	1	0					0	0		0		0	1	24	1	1	15	0	0	1	1	1	0	1	1	1
163	3	30	2	1270	39.4	28.4	0	0	2350	0	33.5	2	0	0	0	1	7	0	0	0	1	0		0	0	0	0	0		0		0	1	24	1	1	13	0	0	1	1	1	0	1	2	1
165	3	28	1	1040	40.9	25.7	0	1	2570	1	31.8	3	1	0	0	1	8	1	1	0	1	1	0	0	0	0	0	0	0	0		0	1	24	1	1	16	0	0	1	1	1	0	1	1	1
166	3	28	2	1120	38.1	26	0	0	2570	0	34.9	3	1	0	0	1	9	0	0	0	1	1	0	0	0	0	0	0	0	0		0	1	24	1	1	15	0	0	1	1	1	0	1	1	1
179	3	32	1	1870	44.3	28.5	0					2	0	0	0	1	4	0	0	0	0	0		0	0	0	0	0		0		0	0	25	1	1	16	0	0	1	1	1	0	1	4	3
194	3	31	2	1190	28.9	26.8	1	0	2440	0	33.4	2	1	1	0	1	9	0	0	0	0	1		0	0	0	0	0		1	3	0	1	26	1	1	20	0	0	1	1	1	0	1	1	1
63	3	29	2	690	31.9	23	1	1	2400	1	33	3	0	0	0	1	7	1	0	0	0	1	0	0	0	0	0	0	0	0		0	1	30	2	1	18	0	0	2	1	1	0	1	1	1
64	3	26	1	888	36.4	23.4	0	1	3480		34	1	0	0	0	1	9	1	1	1	1	1	1	1	0	1	1	0	1	0		1	1	25	1	1	16	0	0	1	1	1	0	2	2	3
66	3	26	1	760	32.5	29.3	0	1	2720		35	1	0	0	0	1	4	1	1	1	1	1	0	0	0	0	0	0	0	0		1	1	25	1	1	18	0	0	2	1	1	0	2	1	2
67	3	30	1	1450	39.8	28	0		2600	1			1	1	0	1	10	0	0	0	1	0	0	0	0	0	0	0		1	3	0	1	24	1	1	16	0	0	1	1	1	0	1	1	1
90	3	29	2	1640	38.6	27.2	0	0	2800	0	32.5	2	0	0	1	1	9	0	0	0	1	1		0	0	0	0	0		1	1	0	1	23	1	1	14	0	0	1	1	1	0	1	1	1
123	3	31	2	1360	36	25.6	1	1	2100	1	31.5	2	1	1	0	1	9	0	0	0	0	0					0	0		1	1	0	1	23	3	0		0	0	3	1	1	0	1	1	1
180	3	30	2	1470	39.1	28.9	0	1	3210	0		4	0	0	0	0	7	0	0	0	1	0		0	0	0	0	0		0		0	0	25	2	1	18	0	0	1	1	2	0	1	1	3
193	3	27	1	1000	34.4	24.5	0	1	1970	1	30.6	1	0	0	0	1	8	1	0	0	1	0	0	0	0	0	0	0	0	1	1	0	1	24	1	1	17	0	0	1	1	1	0	1	1	2
195	3	29	2	1460	39.1	27	0	0	2830	0	32.5	2	1	0	0	1	6	1	0	0	1	0	0	0	0	0	0	0	0	0		0	0	23	1	1	18	0	0	1	1	2	0	1	1	1
18	3	31	1	1910	43.4	28.5	0	0	3440	0	36	3	1	0	0	1	7	0	0	0	1	1		0	0	0	0	0		1	1	0	0	24	1	1	18	0	0	1	1	1	0	1	2	1
48	3	28	1	1340	38.2	27.2	0	0	3280	0	34.5	3	0	1	0	0	10	0	0	1	1	1	0	0	0	0	0	0	0	0		0	1	21	1	1	14	0	0	1	1	1	0	1	1	2
139	3	32	1	1900	42.5	31.5	0	0	2780	0	35.6	3	1	0	0	1	8	0	0	0	1	0		0	0	0	0	0		0		0	0	27	1	1	15	0	0	1	1	1	0	1	1	1
140	3	32	2	1900	41.8	28.5	0	0	2500	0	33.5	3	1	0	0	1	8	0	0	0	1	0		0	0	0	0	0		1	1	0	0	27	1	1	14	0	0	1	1	1	0	1	1	1
167	3	31	1	1390	38.5	27	1	1	3140	0	32.2	2	1	0	0	1	2	1	0	0	1	0		0	0	0	0	0		1	1	0	1	27	1	1	18	0	0	1	1	1	0	1	1	1
1	2	27	2	771	33	23,4	0	1	2510	1	35,0	2	1	1	0	1	6	0	0	0	0	1	0	0	0	0		0		1	0	0	0		1	1	14	0	0	1	1	1	0	1	1	1
2	2	31	2	1500	39.5	28.6	0	0	3000	0	35,5	2	0	0	0	1	10	0		0	1	0	0	0	0	0		0		1	0	0	0	21	1			0		1			0
3	2	27	2	822	36	23,9	0	0	3260	0	34,4	2	1	1	0	1	9	1	0	1	0	0	0	0	0	0	0	0	0	1	0	1	0	24	2	1	19	0	0	2	1	2	1	2	1
4	2	32	2	2160	43.7	29,0	0		2715	0	31,5	2	0	0	0	1	9	0	0	0	0	0					0	0	0	1	0	0	0	24	1	1	20	0	0	1	1	1	0	1	1	2
5	2	28	1	1235	37.8	26,9	0	0	3850	0	35,5	3	0	0	0	1	9	0	0	0	1	0	0	0	0	0	0	0	0	1	1	1	0	22	2	1	17	0	0	2	1	3	1	1	2	4
6	2	28	1	1280	37.7	27,0	0	0	2920	0	35,3	3	1	0	0	1	6	1	0	0	1	0	0	0	0	0	0	0	0	1	0	1	0	24	1	1	16	0	0	1	1	1	0	1	1	3
7	2	28	1	1290	39.8	27,8	0	0	3080	0	36,0	3	1	0	0	1	9	0	0	0	1	0	0	0	0	0	0	0	0	1	0	1	0	24	1	1	14	0	0	1	1	1	0	1	1	3
8	2	27	2	1480	35	25,5	0						1	0	0	1	9	1	0	0	1	1	1					0		1	0	1	0		1	1	15	0	0	1	1	1	0	1	1	1
9	2	28	1	1170	37	25,0	0	0	3120	0	33,5	4	1	0	0	1	8	1	0	0	1	0	0	0	0	0		0		1	0	1	0	27	2	1	18	0	0	2	1	1	0	1	1	2
10	2	31	1	2340		32,5	0	0	3150	0		2	1	0	0	1	8	0	0	0	1	0						0		1	0	0	0	24	1	1	18	0	0	2	1	3	1	1	1	1
11	2	32	1	2218	44.4	32,5	0	0	2200	1	36,0	2	0	0	0	0	9	0	0	0	1	0		0	0	0		0		1	0	0	0	23	1	1	12	0	0	2	1	1	0	1	1	1
12	2	30	2	1050	35.4	27,4	0		2570	1	33,0	3	1	1	0	1	5	0	0	0	0	1	0	0	0	0	0	0	0	1	0	0	0		1	1	18	0	0	1	1	1	0	1	1	3
13	2	26	2	580	30	20,0	1	1	3755		36,0	2	0	0	0	0		1	1	1	1	1	1	0	0	0	0	0	0	1	0	1	0	26	4	0		0	1	2		4	1	1	1
14	2	32	1	1640	43	29,3	0	0	2780	0	34,5	3	0	0	0	1	10	0	0	0	1	0	0	0	0	0		0		1	0	0	0		2			0	1	2	1	1	0	2	1	1
15	2	31	1	1645	42	29,5	0	0	2880	0	33,5	3	0	1	0	1	9	0	0	0	0	1		0	0	0		0		1	0	0	0	23	1			0	0	2	1	1	0	1	1	1
16	2	32	1	1560	40.8	28,5	0		2180	1	31,0	2	1	0	1	1	10	0	0	0	1	0					0	0	0	1	0	0	0	24	1	1	12	0	0	2	1	1	0	1	1	2
17	2	32	1	1395	39.5	28,6	0		2100	1	31,0	2	1	0	1	1	9	0	0	0	1	0					0	0	0	1	0	0	0	24	1	1	13	0	0	1	1	1	0	1	1	1
18	2	30	1	1728	42	28,0	0		3330	0	34,0	2	1	0	0	1	10	0	0	0	1	1	0	1	0	1		0		1	0	0	0		1	1	18	0	0	2	1	1	0	1	1	3
19	2	27	1	1372	41.4	28,0	0	0	3350	0	35,5	2	1	0	0	1	7	0	0	0	1	0	0				1	0	1	1	0	1	0	25	1	1	17	0	0	2	1	2	0	1	1	1
20	2	32	2	1850	43	30,0	0	0	2610	0	32,5	2	0	0	0	1	10	0	0	0	0	0	0	0	0	0		0		1	0	0	0	28	1	1	15	0	0	1	1	1	0	1	2	1
21	2	32	2	1700	42	28,7	0	0	4980	0	39,6	2	0	0	0	1		0	0	0	0	0						0		1	0	0	0	26	2	1	18	0	0	3	1	1	0	1	1	1
24	2	27	1	990	34.4	24,2	0	1	4770		38,0	5	0	0	0	0	7	1	1	0	1	0	0	0	0	0	0	0	0	1	1	1	0	23	1	1	18	0	0	2	1	2	0	4	3	3
25	2	32	2	1460	40.4	27,0	1		2360	1	32,5	2	1	1	0	1	9	0	0	0	0	1					0	0	1	1	0	0	0	23	1	1	14	0	0	1	1	1	0	2	1	3
26	2	29	2	1220	39	29,0	0	0	2430	1	33,5	2	0	0	0	1	9	0	0	0	1	0		0	0	0	0	0	0	1	0	1	0	25	1	1	20	0	0	1	1	1	0	1	1	1
27	2	32	1	1830	41.7	29,5	0		2575	0		3	1	0	0	1	10	0	0	0	1	0					0	0	0	1	0	0	0	24	1	1	13	0	0	1	1	1	0	1	1	2
28	2	31	2	1125	37.5	28,0	1	1	3220		34,0	2	0	0	0	0	10	0	0	0	1	0	0	0	0	0		0		0		0	0	21	2	1	20	0	0	1	1		0	1	2	3
29	2	26	1	900			0	1	2965	0	32,1	2	1	0	0	1	7	1	1	1	1	1	1	0	0	0	0	0	0	1	0	1	0	24	1	1	12	0	0	2	1	1	0	1	1	3
31	2	26	1	900		24,2	0	0	2840	0	31,5	2	0	0	0	0	9	1	0	1	1	1	0	0	0	0	0	0	0	1	0	1	0	24	2	1	22	0	0	3		1	0	2	3	3
33	2	31	2	1609	43.5	29,5	0		NSP			2	0	0	0	0	9	0	0	0	1	0		0	0	0		0		1	0	0	0	31	1			0		1	1	1	0	2	1	1
34	2	26	1	996	34	24,0	0	0	3240	0	35,0	2	1	0	1	1	9	1	0	1	1	1	0	0	0	0	0	0	0	1	0	1	0	26	1	1	14	0	0	1	1	1	0	1	1	1
36	2	31	1	1770	41.5	29,4	0	0	2800	0	33,0	3	0	0	1	1	6	0	0	0	1	0	0	0	0	0		0		1	0	0	0	26	1	1	13	0	0	2	1	1	0	1	1	1
38	2	28	2	1070	36.2	24,8	0	1	3850		36,0	2	0	1	0	0	7	0	0	0	1	0	0	0	0	0	0	0	0	0		1	0	26	1	1	14	0	0	2	1	1	0	1	1	1
39	2	28	1	1130		25,5	0	0	3460	0	36,7	2	0	1	0	0	7	1	0	1	1	0	0	0	0	0	0	0	0	1	1	1	0	26	1	1	14	0	0	2	1	1	0	1	1
40	2	29	2	1280	35	26,4	0	0	2865	0	33,0	2	0	0	0	0	9	0	0	0	1	1	0	0	0	0	0	0	0	0		0	0	24	2	1	17	0	0	2	1	1	0	1	1	1
41	2	31	1	1680		27,5	0	0	2590	1	33,5	1	0	0	0	1	8	0	0	0	1	0	0	0	0	0		0		1	0	0	0	19	1	1	14	0	0	1	1	2		1	1
42	2	32	2	1285	39.5	29,0	1	0	2350	1	33,4	2	0	1	1	0	10	0	0	0	1	0	0	0	0	0		0		1	0	0	0	25	1	1	15	0	0	1	1	1	0	2	1	1
43	2	32	1	1680	40.8	30,0	0	0	3860	0	37,0	2	0	0	0	0	7	0	0	0	1	1		0	0	0	1	0	1	0		1	0	23	1	1	17	0	0	1	1	1	0	1	2	1
44	2	31	2	1218	38	25,5	1	0	2200	0	32,0	2	1	0	0	1	8	0	0	1	1	0	0	0	0	0		0		1	0	0	0	24	1	1	16	0	0	1	1	1	0	1	1	1
45	2	31	2	1470	38.9	27,5	0	0	NSP			2	1	0	0	1	10	0	0	0	1	0	0	0	0	0		0		1	0	0	0	24	1	1	15	0	0	1	1	1	0	1	2	1
48	2	32	2	1840	40	31,0	0	0	2710	0	33,4	4	0	0	0	1	9	0	0	0	1	0	0	1	1	1		0		1	0	1	0	23	1			0	0					3	1
49	2	32	1	1690	41	29,0	0	0	2830	0	33,0	2	0	0	0	1	9	0	0	0	1	0		0	0	0		0		1	0	0	0	23	1	1	17	1	0	1			0
50	2	30	1	1380	37.8	29,0	0	0	2770	0	33,6	2	0	0	0	1	9	0	0	0	1	0		0	0	0		0		0		0	0	24	1	1	14	0	0	1			0	1	3
51	2	30	1	1515	39.3	28,5	0	0	3140	0	34,0	3	0	0	0	1	10	0	0	0	1	1	0	0	0	0		0		1	0	0	0	24	1	1	15	0	0	1	1	1	0	1	1	1
52	2	28	2	950	35.7	24,5	0	1	2360	1	33,0	3	0	0	0	1	7	0	0	0	1	0	0	0	0	0	0	0	0	1	0	1	0	27	1	1	15	0	0	1	1	1	0	1	1	1
53	2	28	2	930	37	25,0	0	1	2060	1	32,0	1	0	0	0	1	8	0	0	0	1	0	0	0	0	0	0	0	0	1	0	1	0	27	1	1	17	0	0	1	1	1	0	1	1	1
54	2	31	1	1680	42	28,5	0	0	3265	0	34,5	1	0	0	0	0		1	0	1	1	1	0	0	0	0	0	0	0	1	0	1	0	23	1	1	18	0	0	1	1	1	0	1	1	1
55	2	30	1	1600		28,0	0	0	3330	0	36,4	2	0	0	0	1	9	1	0	1	1	1	0	0	0	0		0		1	0	0	0	24	1	1	14	0	0	2	1	1	0	1	1	1
56	2	32	1	1200	39.3	27,2	1	0	2490	1	34,0	2	0	0	0	1	8	0	0	0	0	0	0	0	0	0		0		1	0	1	0	24	1			0	0	2	1	1	0	1	1
57	2	32	1	1560	40.5	29,0	0	0	2245	0	33,0	2	1	0	0	1	8	0	0	0	1	0		0	0	0		0		1	0	0	0	23	2	1	19	0	0	1	1	1	0	1	1	1
58	2	32	1	1390	39.5	29,5	0	0	2051	1	31,0	2	1	0	0	1	2	0	0	0	1	0						0		1	0	0	0	23	1	1	16	0		1	1	1	0	1	4	3
60	2	29	2	1430	40.5	27,3	0	0	2600	0	31,6	2	1	0	0	0	10	0	0	0	0	1		0	0	0		0		1	0	0	0	24	1			0	0	1	1	1	0	1	1	3
61	2	30	2	1624	41	29,0	0		2370	0		2	1	0	1	1	8	0	0	0	1	0		0	0	0		0		1	0	0	0	24				2	0
62	2	32	2	1270	39.5	28,1	1	0	3260		35,2	2	1	0	0	1	10	0	0	0	0	1	0	0	0	0		0		1	0	1	0	23	1	1	12	0	0	1	1	1	0	1	1	1
63	2	32	1	1970	44.8	29,0	0	0	2820	0	33,2		1	0	0	1	9	1	0	0	1	0		0	0	0		0		1	0	0	0	22	1	1	13	0	0	1	1	1	0	1	1	1
64	2	27	2	1030	35	25,0	0	1	3520	0	34,0	2	1	0	0	1	10	0	0	0	1	1	0	0	0	0	0	0	0	1	0	1	0	23	1	1	19	0	0	1	1	1	0	1	1	1
65	2	30	2	1640	38.5	30,0	0	0	2825	0	34,2	1	0	1	0	1	8	0	0	0	0	1		0	0	0		0		1	0	0	0	26	1	1	14	0	0	1	1	1	0	1	1	1
66	2	30	2	940	34		1	1	3070	0	34,5	2	0	1	0	1	7	0	0	0	0	1	0	0	0	0	0	0	0	1	0	1	0	26	1	1	18	0	0	1	1	1	0	2	1
67	2	31	2	1560	42.2	29,5	0	0	2760	0	35,0	2	1	0	0	1	9	0	0	0	0	0		0	0	0		0		1	0	0	0	24	1	1	15	0	0	1	1	1	0	1	1	1
68	2	31	1	1470	40.6	28,0	0		2520	0	33,5	2	1	0	0	1	8	0	0	0	0	0	0	0	0	0	0	0	0	1	0	1	0	24	1	1	15	1	0	1	1	1	0	1	1	1
69	2	27	1	1060	36	25,0	0	0	2520	0	32,5	1	0	0	0	1	9	1	0	1	1	1		0	0	0		0		1	1	1	0	23	1	1	17	0	0	2	1	3	0	2	1	3
70	2	32	1	2080		31,5	0	0	3260	0	34,1	2	0	0	0	1	8	0	0	1	1	0		0	0	0		0		1	1	1	0	27	1	1	18	0	0	1	1	1	0	1	1	1
71	2	32	2	1490	41.5	28,5	0	0	2510	0	32,7	1	1	1	0	1	10	0	0	0	0	0	0	0	0	0	0	0	0	1	0	1	0	23	1	1	16	0	0	2	1	1	0	1	1	1
72	2	28	2	1010	35	25,8	0	1	3250	0	35,0	2	0	0	0	1	10	0	0	1	1	0		0	0	0		0		1	1	1	0	21	1	1	13	0	0	2	1	1	0	2	2	3
73	2	28	2	1080	35	24,7	0	1	3320	0	33,5	2	0	0	0	1	7	0	0	1	1	0		0	0	0		0		1	0	0	0	21	1	1	15	0	1	1	2	1	0	1	1	1
74	2	31	2	1650	40	27,0	0	0	2570	0	32,0	2	1	0	1	1	9	0	0	0	1	0	0	0	0	0	0	0	0	1	1	1	0	27		1	14	0	0	2	1	1	0	1	1
75	2	27	2	760	32	23,0	0		NSP			2	1	0	1	1	4	0	0	0	1	0	0	0	1	1	0	1	1	1	1	1	0	22	4	0		0	1	3	1	1	0	1	1
77	2	32	1	1855	43.4	29,0	0	0	2840	0	32,5	2	1	0	0	1	10	0	0	0	1	0	0	1	0	1	0	0	0	1	0	1	0	23	1	1	15	0	0	1	1	1	0	1	1	1
78	2	30	2	1360	38.8	28,0	0	0	3200	0	34,5	2	1	0	0	1	10	1	0	1	0	0	0	0	0	0	1	0	1	1	0	0	0	31	3	1	24	0	0	2	1	1	0	1		1
79	2	30	2	970	36	25,3	1	1	2420	1	32,5	2	1	0	0	1	10	0	0	0	0	0		0	1	1		0		1	0	0	0	31	1	1	15	0	0	1	1	1	0	1	1	3
82	2	31	2	1620	43	29,6	0	0	2575	0	32,8	2	0	0	0	1	10	0	0	0	1	1	0					0		1	1	1	0	24	1	1	18	0	0	1	1		0
83	2	32	2	1905	42	30,6	0	0	2620	0	32,5	2	1	0	1	1	9	0	0	0	1	0	0	0	0	0		0		1	0	1	0	23	1	1	18	0	0	1	1		0
84	2	32	2	1950	44.6	29,0	0	0	3090		34,0	1	0	0	1	1	9	0	0	0	1	0	0	0	0	0		0		1	0	0	0	26	1	1	17	0	0	1	1	1	0	2	1	1
85	2	32	1	1300	38.8	28,2	0	0	2460	0	34,0	3	1	1	0	1	9	0	0	0	0	0		0	0	0		0		1	0	0	0	23	1	1	16	0	0	1	1	1	0	1	2	1
86	2	32	2	1080	35.5	26,1	1	1	2280	1	32,3	2	1	0	0	1	10	0	0	0	0	0		0	0	0		0		1	1	0	0	22	1	1	14	0	1	2	1	1	1	1	2	1
87	2	30	2	1260	37	26,9	0	0	2000	1	31,0	2	1	0	0	0	10	0	0	0	1	0		1	0	1		0		1	0	0	0	23	1	1	18	0		1	1	1	0	1	1	1
90	2	27	2	1030	36	24,5	0	0	3175	0	34,5	2	0	0	0	0	9	1	0	1	1	1		0	0	0		0		1	1	0	0	23	2	1	19	0	0	1	1	1	0	3	1
91	2	32	2	1740	41	30,0	0		3160	0		1	1	0	0	1	9	0	0	0	0	0	0	0	0	0		0		1	0	0	0	23	1			0	0	2	2	1	0	1	1	1
92	2	32	2	1040	36.1	26,0	1		2550	1		2	1	0	0	1	10	0	0	0	0	0	0	0	0	0	0	0	0	1	0	1	0	23	1	1	15	0	0	1	1	1	0	1	1	1
94	2	32	1	2135			0	0	3140	0	46,0	1	0	0	0	1	10	0	0	0	1	0						0		0		0	0	27	1	1	12	0	0	2	1	1	0	1	1	1
95	2	26	1	996	35.7	25,2	0	0	2675	0	33,5	1	1	0	1	0	10	1	0	1	1	1		1	0	1	0	0	0	0		0	0	23	1	1	14	0	0	2	2	1	0	2	2	2
96	2	26	2	877	33	23,0	0	1	2660	0	33,5	2	1	0	0	0	9	1	1	1	1	1	0					0		0		0	0	29	1	1	18	0	0	2	1	1	0	1	2	3
98	2	28	1	940	37.2	25,2	0	1	2110	1	33,5	2	0	0	0	1	8	1	0	0	1	0	0	0	0	0	0	0	0	1	0	1	0	23	1	1	15	0	0	2	1	1	0	1	2	3
99	2	28	1	1280	37.9	26,8	0	0	3270	0	34,0	2	0	0	0	1	4	1	0	1	1	1	1	0	1	1	0	1	1	1	0	1	0	25	1	1	15	0	0	1	1	1	0	4	1	1
101	2	32	1	1905	42	29,5	0	0	2710	0	33,0	2	0	0	0	1	10	0	0	0	1	0	0	0	0	0		0		1	0	1	0	25	1	1	14	0	0	1	1	1	0	1	1	2
102	2	32	2	1350	39.8	27,5	1	0	2400	1	32,4	2	0	1	0	0	8	0	0	0	0	0	0	1	0	1	1	0	1	1	0	1	0	32	1	1	15	0	0	2	1	1	0	1	1	1
105	2	30	1	1630	41.5	30,0	0	0	3200	0	35,0	2	0	0	1	1		0	0	0	1	0		1	0	1		0		1	0	0	0	26	1	1	15	0	0	1	1	1	0	2	2
106	2	31	2	780			1	1	3080		33,1	2	0	0	0	1	7	1	0	0	0	1	0	0	0	0		0		1	1	0	0	27	2	1	20	0	1	2	1	2	0	1	1	1
107	2	31	1	1290		28,0	0	0	4300		36,3	1	0	0	0	1	10	1	0	1	0	1	0	0	0	0		0		1	1	0	0	27	1	1	17	0	0	1	1	2	0	1	1	1
108	2	31	1	1860	43.5	30,0	0		NSP			2	0	0	0	1	9	0	0	0	1	0	1	0	0	0		0		1	1	1	0	22	4			0	1	4	1	3	1	4	2	3
110	2	31	1	1936	44.2	30,2	0		2170	1	32,0	2	0	0	0	0	3	0	0	0	0	0	0	0	0	0		0		1	0	0	0	28	2	1	20	0	0	1	1	1	0	3	1	1
111	2	28	2	1180	35.6	25,5	0	0	2800	0	33,0	1	0	0	0	1		1	0	0	1	0	0	1	0	1		0		1	1	0	0	22	4			0	0	2	1	2	1	1	1	2
112	2	28	1	994		23,6	1	0	2530	1		2	0	0	0	1		1	0	0	1	0	0	1	0	1	1	0	1	1	0	0	0	22	1	1	18	0	0	1	1	2	1	1	1	3
114	2	32	1	2220		29,7	0	0	3590	0	34,0	2	0	0	1	1	9	0	0	0	1	1	0	0	0	0	0	0		1	0	1	0	19	1	1	17	0	0	2	1	1		1	1
115	2	32	2	2040	41.1	30,0	0		NSP			2	0	0	0	1	10	0	0	0	1	0	0	1	0	1	1	0	1	1	0	1	0		2	1	18	0	0	2	1	3	0	1	2
117	2	31	1	1765	43	30,0	0	0	2660	0	31,8	2	0	0	0	1	10	0	0	0	1	0		0	0	0		0		1	1	0	0	24	1	1	12	0	0	1	1	1	0	1	1	1
118	2	32	1	2170	45	29,2	0	0	3040	0	35,0	2	0	0	0	0	3	0	0	0	1	0					0	0	0	1	0	0	0	23	1	1	11	0	0	1	1	1	0	1	1	1
119	2	32	1	2200	44.6	29,9	0	0	3020	0	32,0	2	0	0	0	0	10	0	0	0	1	0		0	0	0		0		1	0	0	0	24	1	1	15	0	0	1	1	1	0	1	1	1
121	2	32	1	2010	43.6	30,3	0	0	3320	0	34,5	1	1	0	0	1	10	0	0	0	0	0		0	1	1		0	0	1	0	1	0	24	1	1	17	0	0	2	1	1	0	1	1	1
122	2	28	1	1230	40	26,5	0	0	2700	1	33,5	2	0	1	0	1	2	1	0	0	1	1		0	0	0		0		0		0	0	22	1	1	13	0	0	1	1	1	0	1	1	1
123	2	29	2	1360	38	26,0	0		2250	0	30.5	2	1	0	0	1	9	1	0	0	1	0		0	0	0		0		1	0	0	0	24	1	1	15	0	0	1	1	1	0	1	1	1
124	2	29	2	723	33.9	23,5	1		1820	1	30,0	3	1	0	0	1	10	1	0	0	1	0	0	0	1	1	0	0	0	1	0	1	0	24	1	1	17	0	0	1	2	2	1	1	1	2
125	2	30	2	1548	39	27,5	0	0	NSP			2	0	0	0	0		0	0	0	1	0		0	0	0	0	0	1	1	0	0	0	24	1	1	16	0		1	1	1	0			2
126	2	31	2	1710		27,0	0		NSP			2	0	0	1	1		0	0	0	1	0	1	0	1	1	0	0	0	1	0	0	0	30	1	1	16	0	0	1	1	1	0		1	1
128	2	32	1	1690	42.5	30,7	0	0	2675	0	34,0	2	1	0	0	1	9	0	0	0	1	0		1	0	1	1	0	1	1	0	0	0	26	1			0	0	1	1	1		1	1	1
129	2	32	2	1628	41.9	29,4	0	0	2400	0	29,7	2	1	0	0	1	8	0	0	0	1	0		0	0	0		0		1	0	0	0	24	1	1	14	0	0	1	1	1	0	1	1	1
130	2	28	2	825	31.4	21,5	1	1	3550		35,5	2	0	0	0	1	9	1	1	1	1	1			0	0		0		1	1	0	0	23	1	1	14	0	0	1	1	1	0	1	2	3
131	2	31	2	1970	40	29,4	0	0	2325	0	32,0	2	0	0	0	1	9	0	0	0	1	0		1	0	1		0		1	0	0	0	24	2	1	18	0	0	2	1	1	0	3	1	3
132	2	32	2	1170	38	21,5	1	0	2225	1	32,0	2	1	1	0	0	8	0	0	0	1	0	0	0	0	0	0	0	0	1	0	1	0	23	1	1	20	0	0	2	1	1	0	2	1	1
133	2	29	2	1400		28,5	0	0	2910	0	35,0	3	1	0	1	1	7	0	0	0	1	0		0	0	0		0		1	0	0	0	24	1	1	18	0	0	1	1	1	0	1	1
135	2	32	1	2210	45.9	33,0	0	0	3200	0	36,0	2	1	0	1	1	5	0	0	0	1	0		1	0	1		0		1	0	1	0	23	1	1	15	0	0	1		1	0	1	2	2
136	2	29	1	1540	40.7		0	0	3500	1	35,5	2	1	0	1	1	10	1	0	0	1	0		0	0	0	0	0	0	1	0	0	0	25	1	1	18	0	0	1	1	1	0	1	1	1
137	2	32	2	1880	42.5	30,5	0		NSP			2	1	0	1	1	10	0	0	0	1	0		1	0	1		0		0		0	0	24	1	1	12	0	0	2	1	1	0	1	1
139	2	28	1	1080	36.4	26,0	0	0	2420	1	33,5	2	1	0	1	1	6	1	0	0	1	1		0	0	0	0	0	0	0		0	0	27	1	1	18	0	0	1	1	1	0	2	1	1
140	2	31	1	1710	40	28,0	0		NSP				1	0	0	1	8	0	0	0	1	0		1	0	1		0		0		0	0	23	1	1	13	2	0	1	1	1	0	1	2	3
141	2	27	2	1140	33.8	25,5	0	0	2290	0	32,0	1	0	0	0	1	9	0	0	0	1	1		0	0	0		0		1	0	0	0	22	3	1	16	2	0		1	1				4
142	2	32	1	1590	41	29,0	0	0	2790	0	32,0	2	0	1	0	0	8	0	0	0	0	0	0	0	0	0	0	0	0	1	0	1	0	24	1	1	17	0	0	1	1	1	0	1	1	2
143	2	28	1	1180	37.9	25,8	0	0	2640	1	32,9	2	0	0	0	1	6	0	0	0	1	0						0		1	0	0	0	26	1	1	14	0	0	1	1	1	0	1	1	1
144	2	32	1	1925	42.5	30,0	0	0	2740	0	33,0	2	0	0	0	1	9	0	0	0	1	0	0	0	0	0		1	1	1	0	0	0	25	1	1	17	0	0	2	1	1	0	1	1
145	2	32	2	2180	44	31,5	0	0	3050	0	34,4	2	0	0	0	1	10	0	0	0	1	0						0		0		0	0	24	2	1	20	0	1	3	1	3	0	2	2	3
146	2	30	2	1020	36	25,0	1	0	2960	0	35,0	1	0	1	0	1	9	1	0	0	0	1	0	0	0	0	0	0	0	1	0	1	0	28	1	1	17	0	0	1	1	2	0	1	1	1
147	2	32	1	1600	43	31,0	0	0	2850	0	35,5	2	1	0	1	1	6	0	0	0	1	0		0	0	0		0		1	0	0	0	23	1	1	15	0	0	1	1	1	0	1	1	1
149	2	27	1	880	34.5		0	1	3640		36,0	2	0	1	0	1	4	1	1	1	1	0		0	0	0		0		1	0	1	0	25	3	1	16	0	0	2	1	1	0		2	1
150	2	32	1	1200	37	27,0	1	0	2435	1		2	0	0	0	1	8	0	0	0	0	1	0	0	0	0	0	0	0	1	1	1	0	26	1			0	0	1	1	1	0		1
151	2	31	1	1825	42.5	30,5	0	0	3050	0	33,0	1	0	0	0	1	10	0	0	0	1	0		0	0	0		0		1	0	0	0	25	1	1	13	0	0	1	1	1	0	1	1	1
152	2	31	1	1435	39.5	29,5	0	0	2540	0	32,6	2	0	0	0	1	10	0	0	0	1	0	0	0	0	0	0	0	0	1	0	1	0	25	1	1	18	0	0	2	1	1	0	3	1	1
153	2	31	1	1860	44.4	29,0	0		3675	0	35,0	2	0	0	0	1		0	0	0	1	0		0	0	0				1	0	0	0	24	1	1	17	0	0	2	1	1	0	1	1	1
154	2	31	1	990	34	26,2	1	0	2240	1	31,0	2	0	0	0	1	8	0	0	0	1	0		0	0	0				1	0	0	0	19	1	1	14	0	0	1			0	1	1	1
155	2	31	1	1490	38.8	28,5	0	0	3070	0	34,0	2	0	0	0	1	9	0	0	0	1	0		0	0	0				1	0	0	0	19	1	1	14	0	0	1	1	1	0
156	2	28	1	1140	37	24,4	0	0	2820	0	33,0	2	0	0	0	1	8	0	0	0	1	1						0		1	1	0	0	26	1	1	17	0	0	1	1	1	0	1	1
158	2	27	2	750	32		1	1	3300		34,0	2	0	0	0	1	7	1	1	1	0	1		0	0	0				1	1	0	0	22	1	1	10	0	0	1	1	1	0	1	1	3
159	2	32	1	1390		30,0	0	0	2510	0	34,4	2	0	1	0	1	10	0	0	0	0	0		0	0	0				1	1	0	0	25	1	1	10	0	0	1	1	1	0	1	1	3
161	2	31	1	1700	42.2	28,0	0	0	3240	0	34,2	2	0	0	0	1	3	0	0	0	1	0	1	0	0	0	0	0	0	1	0	1	0	21	1	1	17	0	0	1	1	1	0	1	1	3
162	2	30	1	1660	40.9	26,5	0	0	2810	0	33,0	2	0	0	0	0	8	0	0	0	1	0	1	0	1	1	1	1	1	0		1	0	23	1	1	20	0	0	2	1	1	0	1	1	1
163	2	32	1	1250	39	27,0	1		3250	0	33,0	2	1	1	0	1	9	0	0	0	0	0		0	0	0				1	0	0	0	25	1	1	14	0	0	1	1		0	2	2
166	2	30	2	1500	40.3	27,8	0	0	2685	0	33,8	3	0	0	0	1	7	0	0	0	1	0		0	0	0				1	1	0	0	21	2	1	19	0	1	2	1	1	0	1	1	1
168	2	27	1	1060	35.6	24,5	0	0	2830	0	35,2	2	0	0	1	1	7	1	0	0	1	0		0	0	0				1	0	0	0	24	1	1	12	0	0	1	1	1	0	1	1	1
170	2	32	2	1740	42	31,4	0		NSP			2	0	0	0	1		0	0	0	1	0	0	0	0	0				1	0	0	0	24	1	1	15	0	0	2	1	1	0	1	1	2
171	2	27	2	670	31	23,0	1		3070		36,0	2	0	1	0	1	6	1	1	1	1	1		1	1	1	1	1	1	1	1	1	0	24	3	1	22	0	0	1	1	2	1	1	1	1
173	2	32	1	1300	42	29,8	1	0	2860	0	34,3	1	1	0	1	1	3	0	0	0	1	0	0	0	0	0	0	1	1	1	0	1	0	23	1	1	14	0	0	1	1	1	0	1	1	1
174	2	31	2	1600	41.9	28,2	0	0	2330	0	32,0		0	0	0	1	10	0	0	0	1	0						0		0		0	0	24	1	1	16	0	0	1	1	1	0	1	1	3
175	2	31	2	1780	41	29,5	0	0	3345	0	35,0	3	0	0	0	1	8	1	0	0	1	1	0	1	0	1	0	0	0	0		1	0	25	2	1	22	0	0	1	1		0	3	2	2
001	1	31	1	1700	41	29	0	0	2865	0	34	1	1	0	1	1	9	0	0	0	3	0	0	1	1	1	1	0	1	1	3	0	1	25.2787	1	1	17	0	0	1	1	1	0	2	1	1
002	1	27	2	1140	37.8	24	1	0	2630	0	32	2	0	0	1	0	10	1	0	0	0	1	0	1	1	1	0	1	1	1	1	0	0	24.0656	1	1	18	1	1	2	1	1	0	3	3	2
003	1	32	1	1210	36	28	0					2	1	0	0	1	10	9	0	0	0	1	0						0	1	2	0	0	24.918	1	1	15	0	9	1	1	1	0	1	1	1
004	1	32	2	2345	45	31	0	0	3240	0	36	2	1	0	0	1	10	0	0	0	0	0	0	0	0	0			0	1	1	9	0	25.8361	1	1	12	0	0	1	1	1	0	1	1	1
005	1	29	1	1170	37	25	0	1	3650	0	35	2	1	0	0	1	8	1	0	0	0	0	0	0	0	0	0	0	1	1	1	9	0	21.9672	2	1	18	0	0	2	1	2	1	1	3	2
006	1	29	1	920	99.9	25	0	0	2570	1	33	2	0	0	0	1	9	1	0	0	0	1	0	0	1	1	0	0	1	1	1	9	0	24.1639	1	1	16	0	0	2	1	1	0	1	1	1
007	1	27	1	1020	36	25	0	1				2	1	0	1	0	8	1	1	1	0	1	0	0	0	0	0	0	1	1	3	9	0	23.9672					0			1
008	1	32	1	1900	43	31	0		3040	0	36	2	1	0	0	1	7	0	0	0	0	0	0	0	0	0			0	1	1	9	0	23.9672					9			2	0
009	1	32	2	1960	43	29	0		3000	0	35	2	1	0	0	1	7	0	0	0	3	0	0	0	0	0			0	1	1	9	0	23.6721	1	1	16	0	9	2	1	1	0	1	1	3
010	1	32	1	1400	38.5	27	0	1	3070		36.7	1	1	1	0	1	8	0	0	0	0	0	0	0	0	0			0	1	1	9	0	22.7541	3	0	0	0	0	2	1	1	0	1	1	3
011	1	31	2	1480	42	28	0	0	2780	0	32	2	1	0	0	0	7	0	0	0	0	0	0	0	1	1	0	0	1	1	3	9	0						0			1	0
012	1	32	2	2140	46	29	0	0	2440	1	33.5	2	0	0	0	1	8	0	0	0	0	0	0	0	0	0			0	1	1	9	0	24.5574	1	1	13	0	9	1	1	1	1	1	1	1
013	1	31	2	1480	40	28	1	0	3385		36	2	1	0	1	1	10	0	0	0	0	1	0	0	0	0	0	0	1	1	1	9	0	19.7705	2	1	20	0	0	2	1	1	0	1	1	1
014	1	30	2	570	30	23	1	1	2550		34	2	1	1	0	1	10	1	1	0	0	2	0	0	0	0	0	0	1	1	3	9	0	24.2295	1	1	18	0	1	2	1	1		2	4	2
015	1	31	1	1670	41	26	0	0	2680	0	28	2	1	0	0	1	10	0	0	0	0	0	0	0	0	0			0	1	1	9	0						0				0
016	1	32	2	1820	43	29	0	0	2670	0	33	1	1	0	0	1	10	0	0	0	0	0	0	0	0	0			0	1	1	9	0	24.3607	1			0	9	2	1	1	0	1	1	1
017	1	29	1	1440	41	27	0	0	3260	0	34	1	0	0	0	1	8	0	0	0	0	0	0	0	0	0	0	0	1	1	1	9	0	22.9508	1	1	16	0	0	1	1	1	0	1	3	1
018	1	31	2	1230	38	27	0	0	2770	0	34.5	2	0	1	0	1	10	0	0	0	0	0	0	0	0	0			0	1	1	9	0	24.8197	4	0	0	0	0	2	1	1	0	1	1	3
019	1	28	1	1160	99.9	24.5	1	1	3925		36	2	0	1	0	1	7	1	1	0	0	0	0	0	0	0	0	0	1	1	1	9	0	24.5902	2	1	21	0	0	1		1	0	1	1
020	1	28	2	760	99.9	24	0	1				2	1	1	0	1	10	1	1	1	0	0	0	0	0	0	0	0	1	1	3	9	0	31.6066	2	1	25	0	0	1	1	2	1	1	1	2
021	1	28	2	820	34	23.5	1	1	3660		36	2	0	0	0	0	6	1	1	0	0	0	0	0	0	0	0	0	1	1	1	9	0	24.1639	1	1	14	0	0	1	1	1	0	1	3	1
022	1	30	1	1610	39	28	0	0	2870	0	35	2	1	0	0	1	9	0	0	0	0	0	0	0	0	0	0	0	1	1	3	9	0	23.3115	1	1	16	0	0	1	1	1	0	1	1	2
023	1	32	1	2550	47	33	0	0	3300	0	34.5	1	0	0	1	0	7	0	0	0	2	0	0	0	0	0	0	0	1	1	1	9	1	24	3	0	0	0	0	2	1	1	0	1	1	1
024	1	31	2	1080	99.9	27	0	1	3410		35	2	1	1	0	1	8	1	1	0	0	1	0	1	1	1	0	1	1	1	1	1	1	25.5738	3	1	14	0	0	1	1	1	0	2	1	1
025	1	28	2	660	31	22	1					2	1	0	0	1	10	9	0	0	0	1	0	0	0	0			0	1	3	9	0	27.1148	1	1	15	0	9	1	1	1	0	2	1	1
026	1	32	1	2040	45	31	0	0	2740	0	33	1	0	0	0	1	10	0	0	0	0	0	0	0	0	0			0	1	1	9	0	25.5082	1	1	15	0	0	1	1	1	0	1	2
027	1	30	1	1510	99.9	25.5	1	0	3200	0	33.5	2	0	0	0	0	9	0	0	0	0	0	0	1	0	1	1	0	1	1	1	9	0	25.9672	2	1	20	0	0	1	1	1	0	1	1	1
028	1	28	1	1390	39	23	0	0	3215	0	36	1	0	0	0	1	10	0	0	0	0	0	0	0	0	0	0	0	1	1	1	9	0	23.8689	1	1	16	0	0	1	1	1		1	1	1
029	1	26	1	1020	36	24	0		2970	0	33.5	1	1	0	0	1	7	1	1	0	3	0	0	0	0	0	0	0	1	1	3	9	0	23.8361	1	1	16	0	0	1	1	1		1	1	1
030	1	31	1	1500	40	29	0	0	2685	1	34	1	0	0	0	1		0	0	0	0	0	0	0	0	0			0	1	1	9	0	23.4098	3	0	0	0	0	2	1	1	0	3	1	2
031	1	31	2	1490	40	27	0	0	2805	0	35.5	2	1	0	1	1	7	0	0	0	0	0	0	0	0	0			0	0		9	1	23.4098	2	1	19	0	0	1	1	1	0	1	1	1
032	1	26	2	980	99.9	24	0	0	3970		39	2	0	0	0	1	4	1	1	1	0	1	0	1	1	1	1	1	1	1	3	1	0	24.8525	2	1	21	0	0	1	1	1	0	3	1	1
033	1	26	2	910	99.9	25.5	0	0	3100	0	34	2	0	0	0	1	6	1	0	0	0	0	1	1	1	1	1	1	1	1	3	1	0	23.5082	1	1	14	0	0	1	1	1	0	1	2	1
034	1	27	2	950	34	23	0	0	2580	0	33.5	2	1	0	0	1	9	1	0	1	0	0	0	0	1	1	0	0	1	1	3	9	1	23.5082	2	1	19	0	0	1	1	1		1	1	2
035	1	32	1	1630	41.5	29	0	0	2950	1	35.5	1	0	0	0	1	10	1	1	0	3	0	0				0	0	1	1	1	9	0	24.623	1	1	14	0	0	1	1	1		1	1	2
036	1	32	2	1630	42	28	1	0	2845	0	34	1	0	0	0	1	9	0	0	0	0	0	0	0	0	0			0	1	3	9	0	24.623	1	1	14	0	0	1	1	1	0	1	1	2
037	1	31	1	1850	40	29	0	0	2880	0	35.5	2	1	0	1	1	6	0	0	0	0	0	0	0	0	0	0	0	1	1	1	9	0	23.8361	1	1	11	0	0	1	1	2	0	1	1	1
038	1	31	1	1650	39	30	0	0	2950	0	35.5	2	1	0	1	1	7	0	0	0	0	0	0	0	0	0	0	0	1	1	1	9	0	25.1803	1	1	12	0	0	2	1		0	3	1	1
039	1	29	1	1590	39	28	0	0	2550	0	31.5	1	1	0	1	1	10	0	0	0	0	0	0	0	0	0	0	0	1	1	3	9	0	23.4754	1	1	15	0	0	2	1	1	0	1	1	2
040	1	32	1	1580	42	30	0	0	2270	1	33	1	1	1	0	1	8	0	0	0	0	0	0	0	0	0			0	1	1	9	1	24.2951	1	1	15	0	0	2		1	0	2	1
041	1	29	1	1360	39	28	0	0	2740	0	34	1	1	0	1	1	10	0	0	0	0	1	0	0	0	0	1	0	1	1	3	9	0	24.9508	1	1	13	0	0	2	1	1		1	1	1
042	1	27	2	920	36	26	1	0	2840	0	35	2	1	0	1	1	10	1	0	0	1	0	0	0	0	0	0	0	1	1	3	9	0	24.9508	1	1	15	0	0	2		1	0	1	1	1
043	1	30	2	1340	40	26	1	1	3050	0	34	2	1	0	0	1	10	0	0	0	0	0	0	0	0	0	0	0	1	1	1	9	1						0			3	0
044	1	30	2	1040	38	25	0	1	2470	1	33	2	1	0	0	1	10	0	0	0	0	0	0	0	0	0	0	0	1	1	1	9	1						0			1	0
045	1	26	1	740	99.9	99.9	0					2	0	0	0	0	6	9	0	0	0	0	0						0	1	3	9	0	24.5574	1	1	15	0	9	3	1	1	0	3	3	4
046	1	26	1	740	99.9	99.9	1					2	0	0	0	0	4	9	0	0	0	0	0						0	0		9	0	25.0492	1	1	17	0	9	1	1	3	1	1	1	1
047	1	29	1	1180	38	25	1	0	2850	0	32	2	0	0	1	1	8	0	0	0	3	0	0	1	0	1	1	0	1	1	3	9	0	23.6393	1	1	16	0	1	1	1	1	0	1	1	1
048	1	28	2	940	37	24	0	1	2730	0	32	2	1	0	1	1	10	0	0	0	0	0	0	0	0	0	0	0	1	1	1	9	1	23.8033	1	1	12	0	0	1	1	1	0	1	1	2
049	1	26	2	630	99.9	99.9	1	1	2756	1	34	2	0	1	0	1	6	1	1	0	0	1	0	1	0	1	1	0	1	1	1	1	1	24.5902	2	1	14	0	0	2	1	1	0	1	3	2
050	1	32	1	1630	41	29	0	0	2810	0	33.4	1	0	1	0	0	10	0	0	0	0	0	0	0	0	0			0	1	3	9	0	24.8197	1	1	18	0	0	1	1	2	1	1	2	1
051	1	29	1	1120	35	26	0	0	2580	0	33.5	1	1	1	0	0	10	0	0	0	0	0	0	0	0	0	0	0	1	1	3	9	0	24.8852	2	1	24	0	0	3	1	1	0	2	1	3
052	1	31	1	1760	99.9	28.5	0	0	2750	0	33	1	1	0	0	1	10	0	0	0	0	1	0	0	0	0	0	0	1	1	1	9	1						0			1	0
053	1	27	2	710	34	23	0	1				2	0	0	0	0	4	1	1	1	0	0	0	0	1	1	0	0	1	1	1	9	0						1			1
054	1	30	1	1359	41	28	0					1	0	0	0	1	4	9	0	1	0	1	0	1	0	1			0	1	3	9	0	22.5902	2	1	20	0	9	2	1	2	0	3	1	1
055	1	25	1	720	99.9	23	0					1	0	0	1	1	9	9	0	1	0	0	0						0	1	2	9	0						9			1	0
056	1	25	2	560	99.9	20.5	0	0	4225		37	1	0	0	1	1	8	1	1	0	0	0	1	0	0	0	1	0	1	1	1	1	0						1			1	0
057	1	30	2	1470	39	27	0	0	2620	1	33	1	1	0	0	1	2	0	0	0	0	0	0	0	0	0			0	1	1	9	0	30.0984					9			1	0
058	1	30	2	1540	99.9	30	0	0	2940	0	35.5	2	1	0	0	1	10	0	0	0	0	0	0	0	0	0			0	1	3	9	0						9			3	1
059	1	27	1	900	99.9	23	0					2	1	0	1	1	9	0	0	0	0	0	0	0	0	0			0	1	1	9	0	23.7049	1	1	14	0	9	1	1	1	0	1	1	1
060	1	28	2	1230	38.5	25.5	0	0	3060	0	33.5	2	0	0	0	0	7	1	1	0	0	2	0	0	0	0	0	0	1	1	1	9	0	21.1803	1	1	16	0	9	1	1	1	0	1	1	2
061	1	31	2	1540	42	27.6	0	0	2660	0	33	2	1	0	0	1	10	0	0	0	0	0	0	0	0	0			0	1	3	9	0	23.5082	1	1	14		0	1	1	2	1	2	1	1
062	1	31	1	1290	38	27	0	0	2450	1	32.5	1	0	1	0	1	10	0	0	1	0	1	0	0	0	0			0	1	1	9	0	23.9016	1	1	15	0	0	1	1	1	0	2	3	2
063	1	30	2	1630	40	27	0		2930	0	32	2	1	0	0	1	10	0	0	0	0	0	0	0	0	0	0	0	1	1	3	9	0	23.6393	1	1	14	0	0	1	1	1	0	1	1	1
064	1	30	1	1900	44	29	0		2940	0	35.5	2	0	0	0	1	7	0	0	0	0	0	0	0	0	0			0	1	1	9	0	21.541	2	1	19	0	0	1	1	1		1	1	1
065	1	31	1	1305	40.5	25.5	0	1	2570	1	33	1	1	1	0	1	10	0	0	0	0	1	0	0	0	0			0	1	1	9	0	17.1803	1	1	17	0	0		1	1		1	1	1
066	1	27	2	1120	99.9	25.5	1	0	3800		36.5	2	0	0	0	1	10	1	1	0	0	0	0	0	1	1	0	0	1	1	1	9	0	27.7705	1	1	17	1	0	1	1	1	0	1	2	2
067	1	28	1	1320	43.5	27.5	0	1	2830	0	34	2	0	0	0	0	10	0	0	0	0	1	0	1	0	1	1	0	1	1	1	9	0	24.2951	1	1	14	0	0	1	1	2	1	1	1	1
068	1	30	1	1350	39.4	28	0	0	2890	0	36	1	0	0	0	1	9	0	0	0	0	0	0	0	0	0	0	0	1	1	1	9	1	24.3934	1	1	18	0	0	1	1			3	1	1
069	1	28	2	1310	99.9	27	0	0	2830	0	33.5	2	1	0	0	1	10	0	0	0	0	1	0	1	0	1	0	0	1	1	3	1	0	24.3934	1	1	17	0	0	1	1	1	0	1	1
070	1	27	2	960	34.5	23.5	1	0	2750	0	32	2	1	0	0	1	10	0	0	0	3	1	0	1	0	1	0	0	1	1	1	9	0	16.9836					1			1	0
071	1	31	1	1225	39.5	28.5	0	1	2470	1	34.5	2	1	0	0	0	9	0	0	0	0	0	0	0	0	0	0	0	1	1	1	9	1	16.9836					0			1	0
072	1	32	2	1760	42	30	0	0	2720	0	33	2	0	0	0	1	9	0	0	0	0	0	0	0	0	0			0	1	1	9	1	23.8361	3	1	20	0	9	2		1	0	3	3	2
073	1	32	1	1800	42	30	0	0	2940	0	33	2	0	0	0	1	10	0	0	0	0	0	0	0	0	0			0	1	1	9	1	23.2131	2	1	18	0	9	2	1	1	0	1	1	1
074	1	27	1	750	99.9	99.9	0	1	2920		36.5	2	0	0	0	1	8	1	1	1	0	3	0	0	0	0			0	1	1	9	0	21.2131	1	1	17	0	1	1	1	1	0	1	1	1
075	1	32	2	1710	42	28	0	0	2320	0	31.5	1	1	0	0	1	10	0	0	0	0	0	0							1	1	9	0						0				0
076	1	27	1	1290	99.9	26.5	0	0	2950	0	35	2	1	0	0	1	7	1	1	1	0	0	0	0	0	0	0	0	1	1	3	9	0	25.8689	1	1	17	0	0	1		1	0	3	2	2
077	1	25	1	490	99.9	21.3	0	1				2	1	1	0	1	7	1	1	0	0	3	0	0	0	0			0		1	9	1	25.9672	1	1	15	0	9	1	1	1	0	3	3	1
078	1	29	1	740	99.9	26.5	0	1	2575	1	32	2	1	0	0	1	10	0	0	0	0	1	0	0	0	0	0	0	1	1	1	9	0						1			1	0
079	1	31	1	1660	42	27	0	0	2525	0	32.5	2	0	0	0	1	10	0	0	0	0	0	0	0	0	0			0	1	1	9	0						0			2	1
080	1	24	1	580	99.9	99.9	0					2	1	0	0	1	4	9	0	0	0	0	0						0	0		9	0	23.9016	2	1	24	0	9	1	1	1	0	1	1	1
081	1	29	2	1200	99.9	27	0	1	2780	0		2	1	0	0	1	8	1	1	0	0	0	0	0	0	0	0	0	1	1	1	9	0	23.5082	1			0	9	1	1	1	0	1	1	1
082	1	29	1	1420	99.9	26.5	1	0	2920	0	32	2	1	0	1	1	3	0	0	0	0	0	0	1	0	1	1	0	1	1	1	1	0	23.5082	1			0	0	1	1	1	0	1	1	1
083	1	31	1	1720	41	28.5	0	1	2860	0	34	2	0	0	0	1	10	0	0	0	0	0	0	0	0	0			0	1	1	9	0	23.8361	1	1	15	0	0	1	1	2	0	1	1	1
084	1	31	1	1720	41.5	28.5	0	1	2925	0	33	2	0	0	0	1	10	0	0	0	0	0	0	0	0	0			0	0		9	0						0				0
085	1	29	2	840	99.9	26	0	1	2240	1	32	2	0	0	0	1	8	0	0	0	2	0	0	0	0	0	0	0	1	1	1	9	0						1			1	0
086	1	32	1	1530	41.5	28.5	0	0	2670	0	29	2	1	1	0	1	10	0	0	0	0	0	0	0	0	0			0	1	1	9	0	25.7049	1	1	14	0	9	2	1	1	0	1	1	2
087	1	32	1	2000	99.9	30	1					2	0	0	0	1	9	0	0	0	0	0	0	0	0	0			0	0		9	0	23.9016	1	1	15	0	9	1		1	0	1	1	3
088	1	32	1	2240	44.5	30.5	0	1	2930	0	32.5	2	0	0	0	0	10	0	0	0	0	0	0						0	1	3	0	0	25.7049	1	1	17	0	0	2	1	1	0	1	1	4
089	1	26	1	900	99.9	23	0	1	3820	0	35	2	1	1	0	0	8	1	1	1	0	2	1	0	0	0	0	0	1	1	1	0	0						0			1	0
090	1	30	1	1380	39	28	0	0	2630	0	34.4	2	1	1	0	1	7	0	0	0	0	0	0	0	0	0			0	1	1	9	0	23.7705	1	1	18	0	0	2	1	1	0	1	1	1
091	1	32	1	1790	43	28	0	0	2540	0	33.5	2	1	0	0	1	10	0	0	0	0	0	0	0	0	0			0	1	1	9	0	25.2787	2	1	10	0	9	1	1	1	0	1	1	2
092	1	27	1	740	99.9	23	0	1	3325	0	34.5	1	0	1	0	1	9	1	1	0	0	1	0	0	0	0	0	0	1	1	3	9	0	25.2787	1	1	14	0	1	1	1	1	0	1	1	2
093	1	30	1	900	35.5	25.5	0	1	1890	1	31.5	2	1	0	0	1	10	0	0	0	0	1	0	0	0	0			0	1	1	9	0	22.2623	1	1	11	0	0	1	1	1	0	1	1	1
094	1	30	2	1240	99.9	27	0	1	2090	1	31.5	2	1	0	0	1	9	0	0	0	0	0	0	0	0	0			0	1	1	9	0	22.6885	2	1	22	0	0	2	1			3	1	2
095	1	32	1	1850	31.4	28.5	0	0	2890	0	33	2	0	0	1	1	10	0	0	0	3	0	0	0	0	0			0	1	1	9	0	21.2459					0			1	0
096	1	30	2	1060	36	26	0	1	2300	1	31.5	1	1	1	0	1	10	0	0	0	0	0	1	0	0	0	0	0	1	1	1	9	0						0			1	0
097	1	27	1	1230	99.9	26	0	0				1	1	0	1	1	6	1	1	0	2	1	0	0	0	0	0	0	1	1	1	9	0						9			1	0
098	1	23	2	680	99.9	22	0					2	0	0	0	0	5	9	0	1	0	1	0	1	0	1			0	1	1	9	0	23.9344					9			2
099	1	23	2	570	99.9	99.9	0					2	0	0	0	0	4	9	0	1	0	0	0						0	0		9	0						9			1	0
100	1	32	1	1780	42	28	1	0	2460	0	32	2	0	0	0	0	10	0	0	0	0	0	0	1	0	1			0	1	1	9	0	25.3443	1	1	16	0	9	1	1	1	0	1	1	1
101	1	29	1	1180	36	26	0	1	3490	0	36	2	1	0	0	1	7	1	1	0	3	1	0	0	0	0	0	0	1	1	2	9	1	25.4426	2	1	19	0	9	2		2	0	1	1	1
102	1	26	1	850	99.9	22.5	0	1	4520		37	2	1	0	0	1	8	1	1	1	0	1	1	0	0	0	0	0	1	1	3	9	0	26.4262	2	1	19	0	0	2		1	0	2	1	1
103	1	29	2	1200	39	27.5	0	0	2550	0	34	2	0	0	0	1	8	0	0	0	0	1	0	0	0	0	0	0	1	1	1	9	0	23.9016	2	1	20	0	0	1				1	1	2
104	1	29	1	1300	99.9	27	0	0	2550	0	32	2	0	0	0	1	10	0	0	0	0	1	0	0	0	0	0	0	1	1	1	9	0	23.9016	3	0	0	0	0	1	1	1	0	1	1	2
105	1	28	2	1290	99.9	99.9	0	0	2865	0		2	1	0	1	1	5	0	0	0	3	0	0	0	0	0			0	1	3	9	1	27.6393	2	1	20	0	0	2	1	1	0	1	1	3
106	1	28	1	1240	99.9	27	0	0	3005	0		2	1	0	1	1	6	1	0	0	3	0	0	0	0	0			0	1	1	9	1	24.459	1	1	12	0	0	1	1	1	0	1	3	3
107	1	26	1	620	99.9	99.9	0	1	5080			2	1	1	0	1	5	1	1	1	0	2	0	0	0	0	0	0	1	1	3	9	0	25.541	1	1	15	0	0	1	1	1	0	1	1	2
108	1	29	1	1210	37	25	0	1	2340	1	32	1	0	0	0	1	10	0	0	0	0	0	0	0	0	0	0	0	1	1	1	9	1	25.541	1	1	14	0	0	1	1	1	0	1	2	1
109	1	32	1	1750	42.5	29.5	0	0	2450	1	32.5	1	0	0	0	0	8	0	0	0	0	1	0						0	1	3	9	0	26.0984	1	1	12	0	0	2		1		1	1	1
110	1	32	1	2030	43	33	0	0	3050	0	34	1	0	0	0	0	9	0	0	0	0	0	0						0	0		9	0	21.7377	1	1	15	0	0	1	1	2	0	1	2	1
111	1	29	1	1380	38	27	1	0	2445	1	31	1	0	1	0	1	7	0	0	0	0	0	0	0	0	0	0	0	1	1	1	9	0	21.7377	1	1	17	0	0	2	1	1	0	1	1	1
112	1	29	1	1530	40	28	0	0	2960	0	47	1	0	0	0	1	10	0	0	0	0	1	0	0	0	0	0	0	1	1	1	9	0	21.7049	1	1	13	0	0	1	1	1	0	1	2	1
113	1	29	1	920	36	26	0	1	3600		36.5	1	0	0	0	1	9	1	1	1	0	0	0	0	0	0	0	0	1	1	1	9	0	23.2787					0			1	0
114	1	30	2	1830	40	28	0	0	3260	0	35.5	2	1	0	0	1	9	0	0	0	2	1	0	0	0	0	1	0	1	1	3	9	0						0			1	0
115	1	30	1	923	36.5	24	0		2520	1	32	2	1	0	0	1	10	0	0	0	0	0	0	0	0	0			0	1	1	9	0	20.9836	1	1	18	0	9	1	1	1	0	1	1	1
116	1	24	2	640	99.9	99.9	0					2	0	0	0	0	8	9	0	0	0	0	0						0	0		9	0	19.0164	2	1	19	0	9	1	1	1	0	1	1	1
117	1	31	2	1110	36	26.5	1	1	2780	0	34	2	0	1	0	0	4	0	0	0	0	1	0	0	0	0	0	0	1	1	3	9	0						0			1	0
118	1	30	1	1250	40	27	0	1	2460	1	32.5	1	0	0	0	1	10	0	0	0	0	0	0	0	0	0	1	0	1	1	1	9	0	25.4754	1	1	17	0	0	2	1	1	0	2	1	1
119	1	31	1	1130	37.5	26	0	0	2520	1	32	2	1	0	0	1	10	0	0	0	0	1	0						0	1	1	9	0	24.8197	1	1	16	0	9	2	1	1	0	1	1	1
120	1	25	1	860	99.9	99.9	0	1	2320	0	29	1	1	0	0	1	10	1	1	1	0	1	1	0	0	0	0	0	1	1	3	9	0	24.8197	1	1	16	0	1	1	1	1	0	1	1	1
121	1	32	1	1690	41.5	29	0	0	2510	1	32	2	0	0	0	1	10	0	0	0	0	0	0	0	0	0			0	1	1	9	0						9			1
122	1	32	2	1550	40.5	29	1	0	2370	1	32	2	0	0	0	1	10	0	0	0	0	0	0	0	0	0			0	1	1	9	0						0			1
123	1	27	2	1180	99.9	26	0	0	3220	0	34	2	1	0	1	1	8	1	0	0	0	0	0	0	0	0	0	0	1	1	1	1	0	25.541					9			1	0
124	1	31	1	1370	99.9	99.9	0					2	0	0	0	1	10	9	0	0	0	0	0						0	0		9	0						9
125	1	27	1	830	99.9	24	0	1	2590	1	33	2	1	0	0	1	8	1	1	1	0	0	0	0	0	0	0	0	1	1	1	9	0	24.3279					9
126	1	28	1	1340	39	25	0	0	3170	0	35.5	2	0	0	0	1	10	0	0	0	0	0	0	0	0	0			0	1	1	9	0	25.1148	2	1	20	0	9	1	1			1	2	2
127	1	30	1	930	36	25.5	0	1	2380	1	33	2	1	1	0	1	10	0	0	0	0	1	0	0	0	0	0	0	1	1	2	9	0	24.3934	2	1	20	0	9	1				1	1	1
128	1	31	1	1360	39.5	28.5	0	0	2790	0	33.5	2	0	0	0	1	10	0	0	0	0	1	0	0	0	0	0	0	1	1	1	9	0	24.1639					0
129	1	26	2	900	99.9	27	0	0				2	1	0	0	0	9	1	1	1	0	1	1	0	0	0	0	0	1	1	3	9	0						0
130	1	29	1	1260	39	27	0	1	2190	1	33	2	1	0	1	0	8	1	0	1	0	1	0	0	0	0	0	0	1	1	1	9	0	23.9672	1	1	17	0	9	1	1			2	1	1
131	1	31	1	1840	44	30	0	0	3440	0	34.5	2	0	0	0	0	9	0	0	0	0	0	0						0	0		9	0	26.2951	2	1	19	0	9	1	1			1	1	1
132	1	31	1	1340	40	29	0	0	3170	0	36.5	2	0	0	0	1	10	0	0	0	0	0	0	0	0	0	0	0	1	1	3	9	1						0
133	1	28	2	840	99.9	99.9	0	1	3090	0	34	2	0	1	0	0	6	1	0	0	2	1	0	0	0	0	0	0	1	1	1	0	0	29.7049	2	1	24	0	1	2	1			1	1	3
134	1	31	1	2180	45	31	0	0	3080	0	34.5	2	0	0	0	1	8	0	0	0	0	0	0	0	0	0			0	1	1	9	0						9
135	1	32	1	2050	42	30	1	0	3135	0	32.5	2	0	0	0	0		0	0	0	3	0	0	0	0	0			0	1	1	9	0	25.5082	1	1	16	0	1	1				1	1	2
136	1	32	2	1800	42	30	0	0				2	1	0	0	1	10	0	0	0	0	0	0	0	0	0			0	1	1	9	0	24.7213	1	1	16	0	9	1	1			2	1	1
137	1	29	1	1500	41	27.5	0	0	3250	0	35	2	1	0	0	1	10	0	0	0	0	0	0	0	0	0	0	0	1	1	1	9	1	23.2131	2	1	20	0	0	2	1			2	1	2
138	1	32	1	1550	41	28.5	0	0	2640	0	34	1	0	0	0	1	10	0	0	0	2	0	0	1	0	1	1	0	1	1	3	9	0						0
140	1	30	1	1680	41	28	0	0	2640	0	33	1	1	0	0	1	10	0	0	0	0	0	0	0	0	0			0	1	1	9	0	25.4098	1	1	16	0	0	1				1	1	1
141	1	29	2	590	99.9	23	0					2	0	0	0	1	10	9	0	1	1	0	0						0	1	2	9	0	24.0984	1	1	15	0	9	2				2	2	1
142	1	27	1	1060	99.9	25.5	1	1	3420	0	33	1	0	0	0	1	9	1	0	1	1	0	0	1	0	1	0	0	1	1	1	9	0	24.7213	1	1	13	0	0	1	1			1	2
143	1	32	2	1910	99.9	31	0	0	2590	0	35.5	2	0	0	0	1	10	0	0	0	0	0	0	0	0	0			0	1	1	9	0	26.6885	2	1	22	0	0	2	1			1	1	3
144	1	32	1	2380	99.9	31.5	0	0				1	0	0	0	0	10	0	0	0	0	0	0	0	0	0			0	1	3	9	0	25.7377	1	1	13	0	0	1	1			1	1	1
145	1	25	1	710	31	22	0	1	2710	0	31.2	2	1	0	0	1	7	1	1	0	0	1	0	1	0	1			0	1	1	9	0	25.7377	1	1	14	0	1	1	1			2	1	1
147	1	31	1	1560	42.8	29	1	0	2930	0	34	2	1	0	1	1	10	0	0	0	0	0	0	1	0	1	1	0	1	1	1	9	1	27.0492	1	1	17	0	0	1	1			1	1	1
148	1	31	2	1370	38	27	0	0	2580	1	33	1	1	0	1	1	10	0	0	0	0	0	0	1	0	1	1	0	1	1	3	9	1	27.0492	1	1	17	0	0	1	1			1	1	1
149	1	28	2	1410	39.5	27.5	0	0	3210	0	35	2	1	0	1	1	10	0	0	0	3	0	0	0	0	0	0	0	0	1	1	9	1						0
150	1	28	2	1350	99.9	28.6	0	0	3080	0	35	1	1	0	1	1	10	1	0	0	0	0	0	0	0	0	0	0	1	1	1	9	1	24.3279	1	1	17	0	0	2				1	1	2
151	1	32	1	1500	40	29	0	0	2850	0	34	2	0	0	0	0	5	0	0	0	0	0	0						0	1	3	9	0	26.7869	3			0	9	2	1			4	1	2
152	1	30	1	1520	41	28	0	0	2920	0	33	2	0	0	0	1	10	0	0	0	0	0	0	0	0	0	0	0	1	1	1	9	0						0
153	1	29	1	1220	99.9	29	0		9045		47.6	2	0	0	0	0	10	1	1	0	0	3	0	1	0	1	1	0	1	1	1	9	0						0
154	1	32	2	1690	40	30	1		2880	0	34	2	1	0	0	1	10	0	0	0	0	0	0						0	1	1	9	0	24.0656	1	1	16	0	9	1	1			1	1	2
155	1	32	1	1660	41	29	0		3150	0	35	2	1	0	0	1	10	0	0	0	0	1	0						0	1	1	9	0	24.7213	1	1	15	0	9	1	1			1	1	1
156	1	28	2	1130	36	26	0	0	2870	0	33.7	2	0	0	0	1	10	0	0	0	0	1	0	0	0	0	0	0	1	1	1	9	0	17.8361					0
157	1	32	2	2000	99.9	29	0	0	2730	0	32.7	2	0	0	0	1	10	0	0	0	0	0	0	0	0	0			0	1	1	9	0	24.3607	1	1	14	0	0	1				1	1	1
158	1	27	2	890	99.9	23.5	0	0	3100		34	2	0	0	1	1	7	1	1	0	0	1	1	0	1	4	0	1	1	1	1	9	1	24.0328	2	1	20	0	9	2	1			3	1	1
159	1	29	1	1550	39.6	28	0	0	2820	0	34.5	1	1	0	1	1	8	0	0	0	0	0	0	0	0	0	0	0	1	1	1	9	0		1	1	18	0	0	1	1			3	3	1
160	1	25	1	700	99.9	22.5	0	1	6865		43.5	2	0	0	1	1	8	1	1	1	0	3	1	1	0	1	1	0	1	1	1	9	0	21.1803	1	1	13	0	0	1	1			2	1	1
161	1	28	2	1100	99.9	99.9	0	0	2440	1	33	1	1	0	0	1	7	1	1	1	0	0	0	0	0	0			0	1	1	9	0	23.6393	1	1	12	0	0	1	1			1	1	1
162	1	31	1	1490	41.5	28	0		2790	0	32	2	1	0	0	1	10	0	0	0	0	0	0				0	0	1	1	1	9	0	24.0328	1	1	16	0	0	1	1			1	1	1
163	1	29	2	1540	40	29	0	0	3180	0	34	2	1	0	0	1	10	0	0	0	0	0	0	0	0	0	0	0	1	1	1	9	0	27.4426	1	1	18	0	0	1	1			1	1	1
164	1	29	2	1160	37.5	26	0	0	2740	0	34	1	0	1	0	1	10	1	0	1	0	0	0	0	0	0	0	0	1	1	3	9	0	24.0328	2	1	20	0	0	2	1			1	1	1
165	1	32	1	1880	44	30	0	0	3200	0	34.5	2	0	0	0	0	8	0	0	0	2	0	0	0	0	0			0	0		9	0	23.9672	2	1	20	0	0	2	2			3	3	3
166	1	32	1	1490	39.5	30	0	0	2780	0	36	1	0	1	0	1	10	0	0	0	0	0	0	0	0	0			0	1	3	9	0	23.6066	1	1	16	0	0	1	1			3	1	2
167	1	26	2	550	99.9	21	0	1				2	0	1	0	1	7	1	1	1	0	2	1	0	0	0	1	0	1	1	1	9	0	23.6721	1	1	16	0	1	1	1			3	1	1
168	1	31	2	1540	42	28	0	0	2380	0	32.5	2	1	0	0	1	9	0	0	0	0	1	0	0	0	0			0	1	1	9	0	23.6721					0		0
169	1	31	1	1390	41	30	0	0	2745	0	32.5	2	1	0	0	1	10	0	0	0	0	0	0	1	0	1			0	1	1	9	0	24.1967					0
171	1	32	2	1740	99.9	29.5	1	0	2955	0	35.3	2	1	0	1	1	10	0	0	0	0	0	0	0	0	0			0	0		9	0	24.1967					9
172	1	32	2	1650	41.2	29.5	0	0	2850	0	34.7	2	1	0	1	1	10	0	0	0	0	0	0	1	0	1			0	0		9	0						9
173	1	32	2	1260	38.5	27.5	0	0	2500	1	33.5	2	0	1	0	1	10	0	0	0	0	0	0	0	0	0			0	0	1	9	0						9

## Sheet: 2005
agsem	sexe	pn	tn	pc	rciu	pcj28perc	ps	rceu	pcs	lait	tiu	preeclamp	hrp	pma	rpm	chorio	can	inborn	apgar5	dbp	cpn	ca	imf	in	neuroe	neuros	bnm	rop	pea nég	hem21	lpv21	etfj21	hem45	lpv45	etfj45	eegj7	eegj7	irm	irm2	mg2+	ageex	poids	poids ds	taille	taille ds	pc	pc ds	moteur	Moteur détails
27	2	771	33	23,4	0	1	2510	1	35,0	Artificiel	1	1	0	0	0	0	1	1	6	0	0	0	0	1	Examen satisfaisant	Examen satisfaisant		0	0	Absence	0	Normale		0	Non réalisée	Normal						NSP		NSP		NSP		1
31	2	1500	39.5	28.6	0	0	3000	0	35,5	Artificiel	0	0	0	0	0	0	1	1	10	0		0	1	0	Examen satisfaisant	Trouble du comportement alimentaire	0 Normal	0	0	Absence	0	Normale		0	Non réalisée	Normal					21	NSP		NSP		NSP		1
27	2	822	36	23,9	0	0	3260	0	34,4	Artificiel	1	1	0	0	0	0	1	1	9	1	0	1	0	0	Examen satisfaisant	Examen satisfaisant	1 Suspect	0	0	Absence	0	Normale	Absence	0	Normale	Normal		Normale			24	13,200	+1,5	85,0	+0,5	48,0	0	2
32	2	2160	43.7	29,0	0	NSP	2715	0	31,5	Artificiel	0	0	0	0	0	0	1	1	9	0	0	0	0	0	Examen satisfaisant	Examen satisfaisant			0		0	Non réalisée	Absence	0	Normale	Normal					24	13,500	+1,5	90,0	+2	50,0	+1,5	1
28	1	1235	37.8	26,9	0	0	3850	0	35,5	Mixte	0	0	0	0	1	0	1	1	9	0	0	0	1	0	Examen satisfaisant	Examen satisfaisant	0 Normal	0	0	Absence	0	Normale	Absence	0	Normale	Dysmature		Normale			22	17,000	+3	91,0	+2,5	50,5	+2	2
28	1	1280	37.7	27,0	0	0	2920	0	35,3	Mixte	1	0	0	0	0	0	1	1	6	1	0	0	1	0	Hypotonie anormale	Examen satisfaisant	1 Suspect	0	0	Absence	0	Normale	Absence	0	Normale	Normal		Normale			24							1
28	1	1290	39.8	27,8	0	0	3080	0	36,0	Mixte	1	0	0	0	0	0	1	1	9	0	0	0	1	0	Hypotonie anormale	Examen satisfaisant	1 Suspect	0	0	Absence	0	Normale	Absence	0	Normale	Normal		Normale			24	10,000	-1,5	83,0	-1			1
27	2	1480	35	25,5	0	NSP	NSP			NSP	1	0	0	0	1	0	1	1	9	1	0	0	1	1	NSP	NSP	NSP	1 (stade 1)			0	Non réalisée		0	NSP	Erreur de terme		Normale										1
28	1	1170	37	25,0	0	0	3120	0	33,5	HPLV	1	0	0	0	1	0	1	1	8	1	0	0	1	0	Hyperexcitabilité	Examen satisfaisant		0		Absence	0	Normale		0	NSP	Normal		Normale			27	16,000	+2,5	92,5	+1,5	50,7	+1	2
31	1	2340		32,5	0	0	3150	0		Artificiel	1	0	0	0	0	0	1	1	8	0	0	0	1	0	Examen satisfaisant	Examen satisfaisant	0 Normal				0	Non réalisée		0	Non réalisée	Normal					24	13,690	+1	81,0	-1,5	50,0	+1	1
32	1	2218	44.4	32,5	0	0	2200	1	36,0	Artificiel	0	0	0	0	1	0	0	0	9	0	0	0	1	0	Examen satisfaisant	NSP	0 Normal		0	Absence	0	Normale		0	Non réalisée	Normal					23	12,000	0	83,0	-0,5	49,0	0	1
30	2	1050	35.4	27,4	0	NSP	2570	1	33,0	Mixte	1	1	1	0	0	0	1	1	5	0	0	0	0	1	Hypotonie anormale	Examen satisfaisant		0	0	Absence	0	Normale	Absence	0	Normale	Normal												1
26	2	580	30	20,0	1	1	3755		36,0	Artificiel	0	0	0	0	0	0	0	0		1	1	1	1	1	NSP	5+3		1 (stade 4)	0	Absence	0	Normale	Absence	0	Normale	Normal		Normale			26	08,650	-3	80,0	-2	43,5	-3	4	pas d'autonomie de marche marche soutenue
32	1	1640	43	29,3	0	0	2780	0	34,5	Mixte	0	0	0	0	1	0	1	1	10	0	0	0	1	0	Examen satisfaisant	Hypotonie hyperexcitabilité	0 Normal	0	0	Absence	0	Normale		0	Non réalisée	Normal												2	MARCHE ENTRE 18 ET 24 MOIS
31	1	1645	42	29,5	0	0	2880	0	33,5	Mixte	0	1	0	0	0	0	1	1	9	0	0	0	0	1	Examen satisfaisant	Examen satisfaisant	0 Normal		0	Absence	0	Normale		0	Non réalisée	Normal					23	12,000	0	88,0	+1	50,5	+1	1
32	1	1560	40.8	28,5	0	NSP	2180	1	31,0	Artificiel	1	0	0	1	0	1	1	1	10	0	0	0	1	0	Examen satisfaisant	Examen satisfaisant					0	Non réalisée	Absence	0	Normale	Normal					24	11,500	-0,5	82,5	-1	48,5	-0,5	1
32	1	1395	39.5	28,6	0	NSP	2100	1	31,0	Artificiel	1	0	0	0	0	1	1	1	9	0	0	0	1	0	Examen satisfaisant	Examen satisfaisant					0	Non réalisée	Absence	0	Normale	Normal					24	09,880	-2	80,5	-1,5	48,0	-0,5	1
30	1	1728	42	28,0	0	NSP	3330	0	34,0	Artificiel	1	0	0	0	1	0	1	1	10	0	0	0	1	1	Examen satisfaisant	NSP		0	0	HIV grade 3	0	Pathologique		0	Non réalisée	Normal												1
27	1	1372	41.4	28,0	0	0	3350	0	35,5	Artificiel	1	0	0	0	0	0	1	1	7	0	0	0	1	0	Examen satisfaisant	Examen satisfaisant	0 Normal	0	0		0	Non réalisée	HIV grade 1	0	Pathologique	Normal		Normale			25	12,090	0	89,0	+1			1
32	2	1850	43	30,0	0	0	2610	0	32,5	Artificiel	0	0	0	0	0	0	1	1	10	0	0	0	0	0	Examen satisfaisant	Examen satisfaisant		0	0	Absence	0	Normale		0	Non réalisée	Normal					28	15,000	+2					1
32	2	1700	42	28,7	0	0	4980	0	39,6	Artificiel	0	0	0	0	0	0	1	1		0	0	0	0	0	Examen satisfaisant	NSP	0 Normal		0		0	Non réalisée		0	Non réalisée	Normal					26	11,000	-1	82,5	-1	47,5	-0,5	2
27	1	990	34.4	24,2	0	1	4770		38,0	diversifié	0	0	0	0	1	0	0	1	7	1	1	0	1	0	NSP	7+3	nsp	0	0	Absence	0	Normale	Absence	0	Normale	Discontinu		Normale			23	07,900	-4		-4		-3,5	1
32	2	1460	40.4	27,0	1	NSP	2360	1	32,5	Artificiel	1	1	0	0	0	0	1	1	9	0	0	0	0	1	Hypotonie anormale	NSP					0	Non réalisée	hyperéchogénicité périventriculaire	0	Pathologique	Normal					23	09,760	-1,5	81,0	-1	45,5	-1,5	1
29	2	1220	39	29,0	0	0	2430	1	33,5	Artificiel	0	0	0	0	1	0	1	1	9	0	0	0	1	0	Examen satisfaisant	hypotonie				Absence	0	Normale	Absence	0	Normale	Normal		Normale			25	09,630	-1,5	83,0	-0,5	47,5	-0,5	1
32	1	1830	41.7	29,5	0	NSP	2575	0		Mixte	1	0	0	0	1	0	1	1	10	0	0	0	1	0	Examen satisfaisant	Examen satisfaisant					0	Non réalisée	Absence	0	Normale	Normal					24	11,800	-0,5	87,0	-1,5	50,5	+1	1
31	2	1125	37.5	28,0	1	1	3220		34,0	Artificiel	0	0	0	0	0	0	0	0	10	0	0	0	1	0	Examen satisfaisant	Examen satisfaisant	0 Normal	0	0	Absence	0	Normale		0	Non réalisée	Non fait					21	08,680	-2	76,0	-2	45,5	-1,5	2
26	1	900			0	1	2965	0	32,1	Artificiel	1	0	0	0	1	0	1	1	7	1	1	1	1	1	Examen satisfaisant	Examen satisfaisant	1 Suspect	1 (stade 1)	0	Absence	0	Normale	Absence	0	Normale	Normal		Pathologique			24	13,000	+1	83,0	-0,5	48,5	+1	1
26	1	900		24,2	0	0	2840	0	31,5	Artificiel	0	0	0	0	0	0	0	1	9	1	0	1	1	1	Examen satisfaisant	Examen satisfaisant	0 Normal	0	0	Absence	0	Normale	Absence	0	Normale	Normal		Normale			24	11,280	-1	86,0	0	47,0	-1	2	2,5
31	2	1609	43.5	29,5	0	NSP	NSP			Artificiel	0	0	0	0	0	0	0	1	9	0	0	0	1	0	Hypotonie anormale	NSP				Absence	0	Normale		0	Non réalisée	Normal					31	12,000	-0,5	91,0	0	47,0	0	1
26	1	996	34	24,0	0	0	3240	0	35,0	Artificiel	1	0	0	0	1	1	1	1	9	1	0	1	1	1	Examen satisfaisant	Examen satisfaisant	0 Normal	douteux	0	Absence	0	Normale	Absence	0	Normale	Douteux		Normale			26	10,600	-1,5	85,5	-0,5	48,5	-1	1
31	1	1770	41.5	29,4	0	0	2800	0	33,0	Mixte	0	0	0	0	1	1	1	1	6	0	0	0	1	0	Examen satisfaisant	Examen satisfaisant	0 Normal	0	0	Absence	0	Normale		0	Non réalisée	Normal					26	12,000	-0,5	86,5	+0,5	49,5	+0,5	1
28	2	1070	36.2	24,8	0	1	3850		36,0	Artificiel	0	1	0	0	0	0	0	0	7	0	0	0	1	0	Examen satisfaisant	Examen satisfaisant	0 Normal	0	0	Absence	0	Normale	Absence	0	Normale	Non fait		Normale			26	13,500	+1,5	88,5	+1	50,0	+1,5	1
28	1	1130		25,5	0	0	3460	0	36,7	Artificiel	0	1	0	0	0	0	0	0	7	1	0	1	1	0	Hypotonie anormale	hypotonie	1 Suspect	0	0	Absence	0	Normale	Absence	0	Normale	Discontinu		Normale			26	12,000	-0,5	87,0	0	48,5	-0,5	1
29	2	1280	35	26,4	0	0	2865	0	33,0	Artificiel	0	0	0	0	1	0	0	1	9	0	0	0	1	1	Examen satisfaisant	Examen satisfaisant	0 Normal	0	0	Absence	0	Normale	Absence	0	Normale	Non fait					24	10,100	-1,5	80,0	-1,5	46,8	-1	2
31	1	1680		27,5	0	0	2590	1	33,5	Maternel	0	0	0	0	1	0	1	1	8	0	0	0	1	0	Hypotonie anormale	Examen satisfaisant	0 Normal	0	0	Absence	0	Normale		0	Non réalisée	Normal					19	10,100	-1	85,0	+1	47,5	-0,5	1
32	2	1285	39.5	29,0	1	0	2350	1	33,4	Artificiel	0	1	1	0	0	1	0	0	10	0	0	0	1	0	Examen satisfaisant	Examen satisfaisant	0 Normal	0	0	Absence	0	Normale		0	Non réalisée	Normal					25	13,000	+1	93,0	+2	51,0	+2,5	1
32	1	1680	40.8	30,0	0	0	3860	0	37,0	Artificiel	0	0	0	0	1	0	0	1	7	0	0	0	1	1	Hypotonie anormale	Examen satisfaisant	0 Normal		0	Absence	0	Normale	HIV grade 1	0	Pathologique	Non fait		Normale			23	11,800	0	85,0	0			1
31	2	1218	38	25,5	1	0	2200	0	32,0	Artificiel	1	0	0	0	1	0	1	1	8	0	0	1	1	0	Examen satisfaisant	Examen satisfaisant		0	0	Absence	0	Normale		0	Non réalisée	Normal					24	11,880	0	82,0	-1	47,0	-0,5	1
31	2	1470	38.9	27,5	0	0	NSP			Artificiel	1	0	0	0	0	0	1	1	10	0	0	0	1	0	Examen satisfaisant	Examen satisfaisant		0	0	Absence	0	Normale		0	Non réalisée	Normal					24	12,400	+0,5	84,0	0	47,0	-0,5	1
32	2	1840	40	31,0	0	0	2710	0	33,4	Artificiel	0	0	0	1	0	0	1	1	9	0	0	0	1	0	Examen satisfaisant	Examen satisfaisant	0 Normal		0	Absence	0	Normale		0	Non réalisée	Normal					23	09,900	-1,5	78,5	-1,5	47,0	-0,5	1
32	1	1690	41	29,0	0	0	2830	0	33,0	Artificiel	0	0	0	1	1	0	1	1	9	0	0	0	1	0	Examen satisfaisant	Examen satisfaisant	1 Suspect		0	Absence	0	Normale		0	Non réalisée	Non fait					23	10,500	-0,5	82,5	-1	47,5	-1	1
30	1	1380	37.8	29,0	0	0	2770	0	33,6	Mixte	0	0	0	0	0	0	1	1	9	0	0	0	1	0	Examen satisfaisant	Examen satisfaisant	0 Normal	0	0	Absence	0	Normale		0	Non réalisée	Normal					24	11,000	-1	85,0	0	51,5	+2	1
30	1	1515	39.3	28,5	0	0	3140	0	34,0	Mixte	0	0	0	0	0	0	1	1	10	0	0	0	1	1	Examen satisfaisant	NSP	1 Suspect	0	0	Absence	0	Normale	Absence	0	Douteuse	Normal		Pathologique			24	12,400	+0,5	85,5	0	50,5	+1,5	1
28	2	950	35.7	24,5	0	1	2360	1	33,0	Maternel	0	0	0	1	1	0	1	1	7	0	0	0	1	0	Examen satisfaisant	Examen satisfaisant	0 Normal	0	0	Absence	0	Normale	Absence	0	Normale	Normal		Normale			27	13,800	+1,5	92,0	+2	48,0	0	1
28	2	930	37	25,0	0	1	2060	1	32,0	Maternel	0	0	0	1	0	0	1	1	8	0	0	0	1	0	Examen satisfaisant	Examen satisfaisant	0 Normal	0	0	Absence	0	Normale	Absence	0	Normale	Normal		Normale			27	11,200	-1	91,0	+1	47,5	0	1
31	1	1680	42	28,5	0	0	3265	0	34,5	Artificiel	0	0	0	0	1	0	0	0		1	0	1	1	1	Hypotonie anormale	hypotonie	1 Suspect	0	0	Absence	0	Normale		0	Non réalisée	Normal					23	14,000	+1,5	90,0	+1,5	50,0	+1	1
30	1	1600		28,0	0	0	3330	0	36,4	Artificiel	0	0	0	0	0	0	1	0	9	1	0	1	1	1	Hypotonie anormale	Examen satisfaisant	0 Normal	0	0	Absence	0	Normale		0	Non réalisée	Normal		Normale			24	13,400	+1	91,0	+2	52,6	+3	1
32	1	1200	39.3	27,2	1	0	2490	1	34,0	Artificiel	0	0	0	0	0	0	1	1	8	0	0	0	0	0	Hypotonie anormale	Asymétrie			0	Absence	0	Normale		0	Non réalisée	Normal					24	13,000	+1	92,0	+2	51,0	+2	2
32	1	1560	40.5	29,0	0	0	2245	0	33,0	Artificiel	1	0	0	1	1	0	1	1	8	0	0	0	1	0	Examen satisfaisant	Examen satisfaisant					0	Non réalisée		0	Non réalisée	Normal					23	11,660	-0,5	82,0	-1	51,0	+2	1
32	1	1390	39.5	29,5	0	0	2051	1	31,0	Artificiel	1	0	0	1	1	0	1	1	2	0	0	0	1	0	Examen satisfaisant	Examen satisfaisant				Absence	0	Normale		0	Non réalisée	Normal					23	10,950	-1	83,0	-1	50,0	+1	1
29	2	1430	40.5	27,3	0	0	2600	0	31,6	Artificiel	1	0	0	0	0	0	0	1	10	0	0	0	0	1	Examen satisfaisant	Examen satisfaisant		0	0	Absence	0	Normale		0	Non réalisée	Normal		Normale			24	11,000	+0,5	86,0	+0,5	44,0	-3	1
30	2	1624	41	29,0	0	NSP	2370	0		NSP	1	0	0	0	1	1	1	1	8	0	0	0	1	0	Examen satisfaisant	NSP			0	Absence	0	Normale		0	Non réalisée	Normal					24	09,030	-2	76,0	-3	46,0	-1	1
32	2	1270	39.5	28,1	1	0	3260		35,2	Artificiel	1	0	0	0	0	0	1	1	10	0	0	0	0	1	Examen satisfaisant	Examen satisfaisant		0	0	Absence	0	Normale	Absence	0	Normale	Normal		Normale			23	10,960	-0,5	81,0	-0,5	45,0	-2	1
32	1	1970	44.8	29,0	0	0	2820	0	33,2	Maternel	1	0	0	0	1	0	1	1	9	1	0	0	1	0	Examen satisfaisant	Examen satisfaisant	0 Normal		0	Absence	0	Normale		0	Non réalisée	Normal					22	15,500	+2	92,0	+2	52,0	+3	1
27	2	1030	35	25,0	0	1	3520	0	34,0	Artificiel	1	0	0	0	0	0	1	1	10	0	0	0	1	1	Examen satisfaisant	Examen satisfaisant	0 Normal	0	0	Absence	0	Normale	Absence	0	Normale	Normal		Normale			23	10,300	-1	82,5	-1	46,5	-1	1
30	2	1640	38.5	30,0	0	0	2825	0	34,2	Artificiel	0	1	0	0	0	0	1	1	8	0	0	0	0	1	Examen satisfaisant	Examen satisfaisant			0	Absence	0	Normale		0	Non réalisée	Normal					26	10,920	-1	83,0	-1	47,5	-0,5	1
30	2	940	34		1	1	3070	0	34,5	Artificiel	0	1	0	0	0	0	1	1	7	0	0	0	0	1	Examen satisfaisant	NSP		0	0	Absence	0	Normale	Absence	0	Normale	Normal		Douteuse			26	09,130	-2	78,0	-2,5	46,0	-1,5	1
31	2	1560	42.2	29,5	0	0	2760	0	35,0	Maternel	1	0	0	0	0	0	1	1	9	0	0	0	0	0	Examen satisfaisant	hypotonie	0 Normal		0	Absence	0	Normale		0	Non réalisée	PPR B		Normale			24	10,400	-1	85,0	0	48,5	+1	1
31	1	1470	40.6	28,0	0	NSP	2520	0	33,5	Artificiel	1	0	1	1	1	0	1	1	8	0	0	0	0	0	Examen satisfaisant	Examen satisfaisant			1	Absence	0	Normale		0	Non réalisée	PPR A et B		Normale			24	13,000	+0,5	84,5	-0,5	48,5	-0,5	1
27	1	1060	36	25,0	0	0	2520	0	32,5	Maternel	0	0	0	0	0	0	1	1	9	1	0	1	1	1	Examen satisfaisant	Hypotonie hyperexcitabilité	0 Normal	0	0	Absence	0	Normale	Absence	0	Normale	Normal		Normale			23	10,000	-2	84,2	-1,5	49,4	0	1
32	1	2080		31,5	0	0	3260	0	34,1	Artificiel	0	0	0	0	0	0	1	1	8	0	0	1	1	0	Hypotonie anormale	hypotonie	0 Normal		0	Absence	0	Normale		0	Non réalisée	Dysmature		Normale			27	17,000	+3	97,0	+3	53,0	+3	1
32	2	1490	41.5	28,5	0	0	2510	0	32,7	Artificiel	1	1	0	0	0	0	1	1	10	0	0	0	0	0	Examen satisfaisant	Examen satisfaisant	0 Normal		0	Absence	0	Normale		0	Non réalisée	Normal					23	12,800	+1	90,0	+2	50,0	+1,5	1
28	2	1010	35	25,8	0	1	3250	0	35,0	Artificiel	0	0	0	0	0	0	1	1	10	0	0	1	1	0	Hypotonie anormale	Examen satisfaisant	0 Normal	0	0	Absence	0	Normale	Absence	0	Normale	PPR B		Normale			21	09,500	-1,5	78,5	-1,5	46,0	-1	5
28	2	1080	35	24,7	0	1	3320	0	33,5	Artificiel	0	0	0	0	0	0	1	1	7	0	0	1	1	0	Hypotonie + hyperexcitabilité	hypertonie	1 Suspect	0	0	Absence	1	Pathologique	Absence	1	Pathologique	PPR A et B		Pathologique			21	08,000	-2,5	76,5	-2	44,5	-2,5	4	pas d'autonomie de marche toxinebot
31	2	1650	40	27,0	0	0	2570	0	32,0	Artificiel	1	0	0	0	0	1	1	1	9	0	0	0	1	0	Examen satisfaisant	Asymétrie	1 Suspect	0	0	HIV grade 1	0	Pathologique	Absence	0	Normale	Normal		Normale			27	13,000	+0,5	87,0	0	49,0	+0,5	1
27	2	760	32	23,0	0	NSP	NSP			Artificiel	1	0	0	0	1	1	1	1	4	0	0	0	1	0	Hypotonie axiale+hypertonie périphérique	Examen satisfaisant		0	0	Absence	0	Normale	HIV grade 1	0	Pathologique	Normal					22	08,020	-2	73,5	-3	44,0	-2,5	3
32	1	1855	43.4	29,0	0	0	2840	0	32,5	Artificiel	1	0	1	0	1	0	1	1	10	0	0	0	1	0	Hypotonie anormale	Examen satisfaisant	0 Normal		0	Absence	1	Pathologique		0	Non réalisée	Normal					23	11,000	-0,5	85,0	0	27,0	-0,5	1
30	2	1360	38.8	28,0	0	0	3200	0	34,5	Artificiel	1	0	0	0	0	0	1	1	10	1	0	1	0	0	Hypotonie anormale	Asymétrie	1 Suspect	0	0		0	Non réalisée		0	Non réalisée	qq PPR B		Pathologique			31	13,000	0	88,5	-0,5	49,0	-0,5	1
30	2	970	36	25,3	1	1	2420	1	32,5	Artificiel	1	0	0	0	0	0	1	1	10	0	0	0	0	0	Examen satisfaisant	Examen satisfaisant	1 Suspect	0	0	Absence	0	Normale		0	Non réalisée	Normal		Normale			31	10,500	-2	83,0	-2	47,0	-1,5	1
31	2	1620	43	29,6	0	0	2575	0	32,8	Maternel	0	0	0	0	0	0	1	0	10	0	0	0	1	1	Examen satisfaisant	Examen satisfaisant	0 Normal	0	0	Absence	0	Normale		0	Non réalisée	Normal					24	12,400	0	87,7	+1	49,6	+1,5	1
32	2	1905	42	30,6	0	0	2620	0	32,5	Mixte	1	0	0	0	1	1	1	1	9	0	0	0	1	0	Examen satisfaisant	Examen satisfaisant	0 Normal		0	Absence	0	Normale		0	Non réalisée	Normal					23	10,560	-0,5	82,0	-0,5	47,5	-1	1
32	2	1950	44.6	29,0	0	0	3090		34,0	Artificiel	0	0	0	0	0	1	1	1	9	0	0	0	1	0	Hypotonie anormale	Examen satisfaisant	1 Suspect		0	Absence	0	Normale		0	Non réalisée	qq PPR A					26	13,400	+1	90,5	+1,5	48,7	+0,5	1
32	1	1300	38.8	28,2	0	0	2460	0	34,0	Artificiel	1	1	0	0	0	0	1	1	9	0	0	0	0	0	Examen satisfaisant	Examen satisfaisant	0 Normal		0	HIV grade 1	0	Pathologique		0	Non réalisée	Normal					23	10,600	-1,5	86,0	0	48,5	-0,5	1
32	2	1080	35.5	26,1	1	1	2280	1	32,3	Artificiel	1	0	0	0	0	0	1	1	10	0	0	0	0	0	Examen satisfaisant	Examen satisfaisant	0 Normal		0	Absence	0	Normale		0	Non réalisée	Dysmature					22	08,870	-2,5	80,0	-1	45,5	-1,5	2	marche en equin
30	2	1260	37	26,9	0	0	2000	1	31,0	Maternel	1	0	0	0	0	0	0	1	10	0	0	0	1	0	Examen satisfaisant	NSP		0		Absence	0	Normale		0	Non réalisée	Normal					23	10,620	-1	80,0	-1	46,0	-1	1
27	2	1030	36	24,5	0	0	3175	0	34,5	Artificiel	0	0	0	0	0	0	0	0	9	1	0	1	1	1	Hypotonie anormale	Examen satisfaisant	0 Normal	0	0	Absence	0	Normale	Absence	0	Normale	Normal		Normale			23	09,400	-2	80,0	-1,5	48,0	0	1
32	2	1740	41	30,0	0	NSP	3160	0		Maternel	1	0	0	0	0	0	1	1	9	0	0	0	0	0	NSP	NSP			0		0	Non réalisée		0	Non réalisée	Non fait					23	10,600	-1	82,2	-1	47,5	0	1
32	2	1040	36.1	26,0	1	NSP	2550	1		Maternel	1	0	0	0	0	0	1	1	10	0	0	0	0	0	Examen satisfaisant	Examen satisfaisant				HIV grade 3	0	Pathologique	Absence	0	Normale	Non fait					23	09,350	-2	79,5	-2	46,5	-1	1
32	1	2135			0	0	3140	0	46,0	Artificiel	0	0	0	0	1	0	1	1	10	0	0	0	1	0	Examen satisfaisant	Examen satisfaisant		0			0	Non réalisée		0	Non réalisée	Non fait					27							1
26	1	996	35.7	25,2	0	0	2675	0	33,5	Artificiel	1	0	0	0	0	1	0	1	10	1	0	1	1	1	Hypotonie anormale	Examen satisfaisant	0 Normal	0	0	Absence	0	Normale	Absence	0	Normale	Normal		Pathologique			23	12,000	0	84,5	-0,5	49,5	+0,5	1
26	2	877	33	23,0	0	1	2660	0	33,5	Artificiel	1	0	0	0	0	0	0	1	9	1	1	1	1	1	Examen satisfaisant	Hypotonie axiale - Hypertonie périph	0 Normal	1 (stade 2)	0	Absence	1	Pathologique	Absence	1	Pathologique	Normal		Pathologique			29	09,000	-3	83,5	-1,5	45,0	-3	1
28	1	940	37.2	25,2	0	1	2110	1	33,5	Artificiel	0	0	0	0	0	0	1	1	8	1	0	0	1	0	Examen satisfaisant	Examen satisfaisant	0 Normal	0	0	Absence	0	Normale		0	Non réalisée	Normal		Pathologique			23	09,960	-2	80,0	-2	47,3	-1	1
28	1	1280	37.9	26,8	0	0	3270	0	34,0	Artificiel	0	0	0	0	0	0	1	1	4	1	0	1	1	1	Hypotonie anormale	hypotonie	1 Suspect	0	0	HIV grade 3	0	Pathologique	HIV grade 3	0	Pathologique	Normal		Pathologique			25	12,800	-2	87,5	-0,5	51,5	+2	1
32	1	1905	42	29,5	0	0	2710	0	33,0	Artificiel	0	0	0	0	1	0	1	1	10	0	0	0	1	0	Examen satisfaisant	Examen satisfaisant			0	HIV grade 1	0	Pathologique		0	Non réalisée	Normal					25	11,200	-1	88,5	+0,5	47,5	-1,5	1
32	2	1350	39.8	27,5	1	0	2400	1	32,4	Artificiel	0	1	0	0	0	0	0	1	8	0	0	0	0	0	Examen satisfaisant	Examen satisfaisant	0 Normal	0	0	Absence	0	Normale		0	Non réalisée	Dysmature					32	11,800	-1	92,0	+0,5	47,0	-1	2
30	1	1630	41.5	30,0	0	0	3200	0	35,0	Maternel	0	0	0	1	1	1	1	1		0	0	0	1	0	Examen satisfaisant	Examen satisfaisant	0 Normal	0	0	Absence	0	Normale		0	Non réalisée	PPR B					26	15,000	+2	93,0	+2,5	51,0	+1,5	1
31	2	780			1	1	3080		33,1	Artificiel	0	0	0	0	0	0	1	1	7	1	0	0	0	1	Examen satisfaisant	Hypotonie hyperexcitabilité	1 Suspect	1 (stade 1)	0	Absence	0	Normale		0	Non réalisée	Dysmature		Normale			27	09,500	-2,5	80,0	-2	43,0	-4	4
31	1	1290		28,0	0	0	4300		36,3	Artificiel	0	0	0	0	0	0	1	1	10	1	0	1	0	1	Hypotonie anormale	hypotonie		0	0	Absence	0	Normale		0	Non réalisée	Normal					27	11,060	-1,5	88,5	0	47,0	-2	2
31	1	1860	43.5	30,0	0	NSP	NSP			Maternel	0	0	0	0	0	0	1	1	9	0	0	0	1	0	Examen satisfaisant	Examen satisfaisant		0	0	HIV grade 1	0	Pathologique		0	Non réalisée	qq PPR B					22	11,000	-0,5	85,0	+0,5	49,5	+0,5	4
31	1	1936	44.2	30,2	0	NSP	2170	1	32,0	Artificiel	0	0	1	0	0	0	0	0	3	0	0	0	0	0	Hypotonie anormale	hypotonie	1 Suspect	0		HIV grade 3	0	Pathologique	HIV grade 3	0	Pathologique	Normal					28	13,500	+0,5	93,0	+1,5			1
28	2	1180	35.6	25,5	0	0	2800	0	33,0	Artificiel	0	0	0	1	0	0	1	0		1	0	0	1	0	Examen satisfaisant	Examen satisfaisant		0	0	Absence	0	Normale	Absence	0	Non réalisée	Normal		Normale			22	12,120	+1	81,0	-1	50,0	+2	1
28	1	994		23,6	1	0	2530	1		Artificiel	0	0	0	1	0	0	1	0		1	0	0	1	0	Examen satisfaisant	hypertonie		0	0 (douteux)	HIV grade 1	0	Pathologique	HIV grade 1	0	Pathologique	Normal		Normale			22	10,700	-1	81,0	-0,5	47,5	0	2
32	1	2220		29,7	0	0	3590	0	34,0	Artificiel	0	0	1	0	0	1	1	1	9	0	0	0	1	1	Examen satisfaisant	Examen satisfaisant	0 Normal		0	Absence	0	Normale		0	Non réalisée	Dysmature					19	12,700	+1,5	81,5	+0,5	48,0	0	1
32	2	2040	41.1	30,0	0	NSP	NSP			Artificiel	0	0	0	0	0	0	1	0	10	0	0	0	1	0	Examen satisfaisant	Examen satisfaisant			0		0	Non réalisée	Absence	0	Normale	Normal					#VALUE!							1
31	1	1765	43	30,0	0	0	2660	0	31,8	Artificiel	0	0	0	0	0	0	1	0	10	0	0	0	1	0	Hypotonie anormale	Hyperexcitable	1 Suspect		0	Absence	0	Normale		0	Non réalisée	Normal					24	14,000	+1,5	86,0	+0,5	51,0	+1,5	1
32	1	2170	45	29,2	0	0	3040	0	35,0	Maternel	0	0	0	0	0	0	0	1	3	0	0	0	1	0	Hypotonie anormale	hypotonie	1 Suspect		0	Absence	1	Pathologique		0	Normale	Normal		Pathologique			23	13,400	+1	30,5	+2	52,0	+2,5	1
32	1	2200	44.6	29,9	0	0	3020	0	32,0	Artificiel	0	0	0	0	0	0	0	0	10	0	0	0	1	0	Hypotonie anormale	Examen satisfaisant			0	Absence	0	Normale		0	Non réalisée	Non fait					24	09,000	-2,5					1
32	1	2010	43.6	30,3	0	0	3320	0	34,5	Artificiel	1	0	0	0	0	0	1	1	10	0	0	0	0	0	Examen satisfaisant	Examen satisfaisant	0 Normal		0	Absence	0	Normale		0	Non réalisée	Normal					24	15,000	+2	87,5	+1	51,5	+2	1
28	1	1230	40	26,5	0	0	2700	1	33,5	Mixte	0	1	0	0	0	0	1	0	2	1	0	0	1	1	Examen satisfaisant	hypotonie	1 Suspect	0	0	hyperéchogénicité périventriculaire	1	Pathologique	Absence	0	Normale	Normal		Normale			22	12,370	0	85,0	0	50,0	+1	1
29	2	1360	38	26,0	0	NSP	2250	0	30.5	Artificiel	1	0	0	0	0	0	1	1	9	1	0	0	1	0	Examen satisfaisant	Examen satisfaisant				Absence	0	Normale	hyperéchogénicité périventriculaire	0	Pathologique	Normal					24	13,400	+1	85,5	0	48,0	0	1
29	2	723	33.9	23,5	1	NSP	1820	1	30,0	Artificiel	1	0	0	0	0	0	1	1	10	1	0	0	1	0	Examen satisfaisant	hypertonie		1 (stade 2)		Absence	1	Pathologique	Absence	0	Normale	Normal					24	10,360	-1,5	81,0	-1,5	45,0	-3	1
30	2	1548	39	27,5	0	0	NSP			Artificiel	0	0	0	0	1	0	0	0		0	0	0	1	0	Examen satisfaisant	Examen satisfaisant			0	HIV grade 1	0	Pathologique	HIV grade 1	0	Pathologique	Normal					24	14,100	+2	86,0	+0,5	49,5	+1,5	1
31	2	1710		27,0	0	NSP	NSP			Artificiel	0	0	0	0	1	1	1	1		0	0	0	1	0	Examen satisfaisant	Examen satisfaisant				Absence	0	Normale		0	Non réalisée	Normal					30	11,400	-1	89,0	0	46,5	-1	1
32	1	1690	42.5	30,7	0	0	2675	0	34,0	Artificiel	1	0	0	0	0	0	1	1	9	0	0	0	1	0	Examen satisfaisant	Examen satisfaisant			0		0	Normale		0	Non réalisée	Discontinu					26	11,300	-1	88,0	+0,5	51,0	+1	1
32	2	1628	41.9	29,4	0	0	2400	0	29,7	Artificiel	1	0	0	0	0	0	1	1	8	0	0	0	1	0	Hypotonie anormale	Examen satisfaisant	0 Normal		0	HIV grade 1	0	Pathologique		0	Non réalisée	Normal					24	10,330	-1	85,0	0	49,0	+1	2
28	2	825	31.4	21,5	1	1	3550		35,5	Artificiel	0	0	0	0	0	0	1	1	9	1	1	1	1	1	Examen satisfaisant	hypotonie	1 Suspect	0	0	Absence	0	Normale	Absence	0	Normale	Normal		Normale			23	08,990	-2	80,0	-1	47,0	-0,5	1
31	2	1970	40	29,4	0	0	2325	0	32,0	Mixte	0	0	0	0	1	0	1	1	9	0	0	0	1	0	Examen satisfaisant	NSP	0 Normal		0	Absence	0	Normale		0	Non réalisée	Normal					24	11,760	0	84,0	0	48,5	+0,5	1
32	2	1170	38	21,5	1	0	2225	1	32,0	Artificiel	1	1	0	0	0	0	0	1	8	0	0	0	1	0	Examen satisfaisant	9+10	0 Normal		0	HIV grade 1	0	Pathologique		0	Non réalisée	Normal		Douteuse			23	10,000	-1,5	80,0	-1,5	46,5	-1	1
29	2	1400		28,5	0	0	2910	0	35,0	Artificiel	1	0	0	0	0	1	1	1	7	0	0	0	1	0	Examen satisfaisant	Examen satisfaisant			0	Absence	0	Normale	Absence	0	Normale	Normal					24	11,400	0	87,0	+1	50,0	+2	1	ASSISE A UN AN
32	1	2210	45.9	33,0	0	0	3200	0	36,0	Artificiel	1	0	0	0	0	1	1	1	5	0	0	0	1	0	Hypotonie anormale	hypotonie	0 Normal		0	HIV grade 1	0	Pathologique		0	Non réalisée	Non fait					23	15,000	+2,5	89,0	+1,5	52,0	+2,5	1
29	1	1540	40.7		0	0	3500	1	35,5	Artificiel	1	0	0	0	1	1	1	1	10	1	0	0	1	0	Examen satisfaisant	Examen satisfaisant			0	Absence	0	Normale	Absence	0	Normale	Non fait					25	10,900	-1	80,0	-1,5	47,5	-1	1
32	2	1880	42.5	30,5	0	NSP	NSP			NSP	1	0	0	0	1	1	1	1	10	0	0	0	1	0	Examen satisfaisant	Examen satisfaisant	0 Normal			HIV grade 1	0	Pathologique		0	Non réalisée	Non fait					24	13,400	+1,5	86,5	+1	49,0	+1	1
28	1	1080	36.4	26,0	0	0	2420	1	33,5	Artificiel	1	0	0	0	1	1	1	1	6	1	0	0	1	1	Examen satisfaisant	Examen satisfaisant	1 Suspect	0	0	Absence	0	Normale	Absence	0	Normale	Normal		Normale			27	11,800	-0,5	82,5	-2	48,5	-1	1
31	1	1710	40	28,0	0	NSP	NSP			Artificiel	1	0	0	0	0	0	1	1	8	0	0	0	1	0	Examen satisfaisant	NSP			0		0	Non réalisée		0	Non réalisée	Normal					23	10,840	-1	82,5	-1	48,0	-1	1
27	2	1140	33.8	25,5	0	0	2290	0	32,0	Artificiel	0	0	0	0	1	0	1	1	9	0	0	0	1	1	Examen satisfaisant	Examen satisfaisant		0		Absence	0	Normale		1	Pathologique	Normal					22	11,500	0	81,0	-0,5	48,0	+0,5	1
32	1	1590	41	29,0	0	0	2790	0	32,0	Artificiel	0	1	0	0	0	0	0	0	8	0	0	0	0	0	Hypotonie anormale	Examen satisfaisant			0		0	Non réalisée		0	Non réalisée	Non fait					24	10,380	-1,5	83,0	-1	46,0	-2	2
28	1	1180	37.9	25,8	0	0	2640	1	32,9	Maternel	0	0	0	0	1	0	1	1	6	0	0	0	1	0	Hypotonie anormale	Examen satisfaisant	1 Suspect	0	0	Absence	0	Normale	Absence	0	Normale	Normal		Normale			26	11,200	-1,5	85,5	-1	49,0	-0,5	1
32	1	1925	42.5	30,0	0	0	2740	0	33,0	Artificiel	0	0	0	0	0	0	1	1	9	0	0	0	1	0	Examen satisfaisant	Examen satisfaisant			0	Absence	0	Normale		0	Non réalisée	Normal					25	11,100	-1	85,0	-0,5	48,5	-2	1
32	2	2180	44	31,5	0	0	3050	0	34,4	Artificiel	0	0	0	0	0	0	1	1	10	0	0	0	1	0	Examen satisfaisant	Examen satisfaisant			0	Absence	0	Normale		0	Non réalisée	Normal		Pathologique			24	11,360	-0,5	84,0	0	46,0	-1	3	hypertonie triceps*2 stt G hypotonie axiale modéré
30	2	1020	36	25,0	1	0	2960	0	35,0	Artificiel	0	1	0	0	0	0	1	1	9	1	0	0	0	1	Examen satisfaisant	Examen satisfaisant	1 Suspect	0	0	Absence	0	Normale	Absence	0	Normale	PPR A et B		Normale			28							1
32	1	1600	43	31,0	0	0	2850	0	35,5	Maternel	1	0	0	0	0	1	1	1	6	0	0	0	1	0	Examen satisfaisant	Examen satisfaisant	0 Normal		0	Absence	0	Normale		0	Non réalisée	Normal					23	13,000	+0,5	89,0	+1	50,0	+0,5	1
27	1	880	34.5		0	1	3640		36,0	Artificiel	0	1	0	0	0	0	1	1	4	1	1	1	1	0	Examen satisfaisant	Examen satisfaisant	1 Suspect	0	0	Absence	0	Normale	Absence	0	Normale	Normal		Pathologique			25	08,840	-3	79,5	-2	46,5	-2	1
32	1	1200	37	27,0	1	0	2435	1		Artificiel	0	0	0	0	0	0	1	1	8	0	0	0	0	1	Examen satisfaisant	Examen satisfaisant				Absence	0	Normale		0	Non réalisée	Normal					26	07,800	-3,5	73,0	-4	45,5	-3	1
31	1	1825	42.5	30,5	0	0	3050	0	33,0	Artificiel	0	0	0	0	0	0	1	1	10	0	0	0	1	0	Examen satisfaisant	Examen satisfaisant	0 Normal		0	Absence	0	Normale		0	Non réalisée	Normal					25	12,300	0	89,5	+1	51,5	+1,5	1
31	1	1435	39.5	29,5	0	0	2540	0	32,6	Artificiel	0	0	0	0	0	0	1	1	10	0	0	0	1	0	Examen satisfaisant	hypotonie	1 Suspect		0	Absence	0	Normale		0	Non réalisée	Normal					25		0		+1		+1,5	1
31	1	1860	44.4	29,0	0	NSP	3675	0	35,0	Artificiel	0	0	0	0	0	0	1	0		0	0	0	1	0	Examen satisfaisant	Examen satisfaisant					0	Non réalisée		0	Non réalisée	PPR A et B + Dysmature					24	13,300	+1	90,0	+1,5	48,0	-0,5	1
31	1	990	34	26,2	1	0	2240	1	31,0	Artificiel	0	0	0	0	0	0	1	1	8	0	0	0	1	0	Examen satisfaisant	Asymétrie	0 Normal		0	Absence	0	Normale		0	Non réalisée	PPR A					19	10,510	0	82,0	+1			1
31	1	1490	38.8	28,5	0	0	3070	0	34,0	Artificiel	0	0	0	0	0	0	1	1	9	0	0	0	1	0	Examen satisfaisant	Examen satisfaisant	0 Normal		0	Absence	0	Normale		0	Non réalisée	qq PPR B					19	12,000	+0,5	85,0	0			1
28	1	1140	37	24,4	0	0	2820	0	33,0	Artificiel	0	0	0	0	0	0	1	1	8	0	0	0	1	1	Examen satisfaisant	hypotonie	1 Suspect	1 (stade 2)	0	Absence	0	Normale	Absence	0	Normale	Normal		Pathologique			26	10,000	-2	80,0	-2	47,0	-2	1
27	2	750	32		1	1	3300		34,0	Artificiel	0	0	0	0	0	0	1	1	7	1	1	1	0	1	Examen satisfaisant	Hypotonie axiale - Hypertonie périph		1 (stade 1)		Absence	1	Pathologique	hemorragie sous tentorielle	1	Pathologique	Non fait		Pathologique			22	07,200	-3,5	71,0	-4	43,0	-3,5	1
32	1	1390		30,0	0	0	2510	0	34,4	Artificiel	0	1	0	0	0	0	1	1	10	0	0	0	0	0	Examen satisfaisant	Examen satisfaisant	0 Normal		0	Absence	0	Normale		0	Non réalisée	Normal					25	11,600	-0,5	83,5	-1			1
31	1	1700	42.2	28,0	0	0	3240	0	34,2	Mixte	0	0	0	0	0	0	1	0	3	0	0	0	1	0	Examen satisfaisant	Examen satisfaisant	1 Suspect		0	Absence	0	Normale		0	Non réalisée	qq PPR B					21	11,600	0	86,0	+1	49,8	+1	2
30	1	1660	40.9	26,5	0	0	2810	0	33,0	Artificiel	0	0	0	0	0	0	0	0	8	0	0	0	1	0	Examen satisfaisant	Examen satisfaisant	0 Normal		1	Absence	0	Normale		0	Non réalisée	Normal					23		-1		-1		-1	1
32	1	1250	39	27,0	1	NSP	3250	0	33,0	Artificiel	1	1	0	0	0	0	1	1	9	0	0	0	0	0	Examen satisfaisant	NSP		0		Absence	0	Normale		0	Non réalisée	Normal					25	14,350	+1,5	88,0	+0,5	51,0	+1,5	1
30	2	1500	40.3	27,8	0	0	2685	0	33,8	Artificiel	0	0	0	0	0	0	1	0	7	0	0	0	1	0	Examen satisfaisant	hypotonie	1 Suspect		0	HIV grade 4	1	Pathologique	HIV grade 3	1	Pathologique	qq PPR A		Pathologique			21	12,500	+1	85,0	0	48,0	+0,5	3	spasticite dyn predominant a G flessum genoux
27	1	1060	35.6	24,5	0	0	2830	0	35,2	Maternel	0	0	0	0	1	1	1	1	7	1	0	0	1	0	Examen satisfaisant	Examen satisfaisant	1 Suspect	0	0	Absence	0	Normale	hyperéchogénicité périventriculaire	1	Pathologique	Normal		Normale			24	11,000	-1	85,0	0	48,5	0	1
32	2	1740	42	31,4	0	NSP	NSP			NSP	0	0	0	0	0	0	1	0		0	0	0	1	0	Examen satisfaisant	NSP					0	Non réalisée		0	Non réalisée	Non fait					24	11,400	0	86,0	+0,5	47,0	0	1
27	2	670	31	23,0	1	NSP	3070		36,0	Mixte	0	1	0	0	0	0	1	0	6	1	1	1	1	1	Examen satisfaisant	Trouble du comportement alimentaire	0 Normal	0		HIV grade 2	0	Pathologique	Absence	0	Normale	Non fait		Normale			24	08,480	-2,5	76,0	-3	48,0	0	2
32	1	1300	42	29,8	1	0	2860	0	34,3	Maternel	1	0	0	0	1	1	1	1	3	0	0	0	1	0	Hypotonie anormale	Examen satisfaisant	0 Normal		0	Absence	0	Normale		0	Non réalisée	Normal					23	13,000	+0,5	89,0	+1,5	50,5	+1	1
31	2	1600	41.9	28,2	0	0	2330	0	32,0	Artificiel	0	0	0	0	1	0	1	1	10	0	0	0	1	0	Examen satisfaisant	Examen satisfaisant	0 Normal		0	Absence	0	Normale		0	Non réalisée	Dysmature					24	12,200	+0,5	87,5	+1	48,8	+0,5	1
31	2	1780	41	29,5	0	0	3345	0	35,0	Artificiel	0	0	0	1	0	0	1	1	8	1	0	0	1	1	Hyperexcitabilité	NSP		0	0	Absence	0	Normale		0	Non réalisée	Non fait					25	10,400	-1	83,0	-0,5	48,0	0	1
[truncated: 21 more columns]

## Sheet: 2000
000	AG	Poids	Taille	PC	Sexe	Nb foetus	Hypotrophie	Induction	TIU	Corti Anté	Mg	Décès	J Hospit	Transfert	MMH	Surfactant	VM	Durée VM	DBP (J28)	DBP (36SA)	PPC	O2	Durée O2	Caféine	IMF	ECUN	Inf IIaires	TSH	T4	Cortico Post	CA Indocid	Cause Préma	HSE	HIV	Dilatation	Infarctus	Hydrocéphalie	LPV	Convulson	Troubles initiaux	Troubles sortie	EEG J3	EEG J7	EEG J21	BNM	PC J7 <	PC J30 <	IRM J45	IMC
001	31	1700	41	29	1	1	0	0	1	1	1	0	44	0	0	0	1	2	0	0	1	0	0	0	3	0	0	1	1	0	0	3	1	0	0	0	0	2	0	2	1	1	3	1	1	2	2	9	0
002	27	1140	37.8	24	2	1	1	0	0	0	0	0	71	0	1	1	1	14	1	0	1	1	38	1	0	0	1	9	9	0	0	2	1	0	0	0	0	0	0	3	8	3	1	1	0	2	2	1	1
003	32	1210	36	28	1	1	0	0	1	1	0	1	12	0	0	0	1	7	9	9	1	0	0	0	0	1	1	1	9	0	0	1	0	0	0	0	0	0	0	3	9	9	2	9	9	9	9	9	9
004	32	2345	45	31	2	1	0	0	1	1	0	0	40	0	0	0	0	0	0	0	0	0	0	0	0	1	0	9	9	0	0	1	0	0	0	0	0	0	0	3	8	1	1	9	9	2	2	9	0
005	29	1170	37	25	1	1	0	0	1	1	0	0	93	0	0	0	1	1	1	1	1	1	37	1	0	0	0	1	1	0	0	3	0	0	0	0	0	0	0	3	8	1	1	1	0	1	1	9	0
006	29	920	99.9	25	1	1	0	0	0	1	0	0	72	0	1	1	1	9	1	0	1	1	50	1	0	0	1	1	1	0	0	1	0	0	0	0	0	2	0	3	8	3	1	1	0	1	1	9	0
007	27	1020	36	25	1	1	0	0	1	0	0	0	999	1	1	1	1	24	1	0	1	1	22	1	0	0	1	1	1	1	1	2	0	0	0	0	0	0	0	3	8	1	3	1	9	9	1	9	0
008	32	1900	43	31	1	2	0	1	1	1	0	0	43	1	0	0	1	1	0	0	1	0	0	1	0	0	0	1	1	0	0	0	0	0	0	0	0	0	0	3	8	1	1	1	9	2	9	9	9
009	32	1960	43	29	2	2	0	1	1	1	0	0	43	1	1	1	1	1	0	0	1	0	0	1	3	0	0	1	9	0	0	0	0	0	0	0	0	0	0	3	8	9	1	1	9	9	9	9	9
010	32	1400	38.5	27	1	1	0	0	1	1	0	0	113	0	0	0	0	0	0	0	1	0	0	0	0	0	0	1	9	0	0	1	0	0	0	0	0	0	0	3	8	1	1	1	1	2	2	9	0
011	31	1480	42	28	2	1	0	0	1	0	0	0	47	0	1	9	1	2	0	0	1	0	0	1	0	0	0	1	1	0	0	1	0	0	0	0	0	2	0	3	8	3	3	3	0	2	2	9	0
012	32	2140	46	29	2	1	0	0	0	1	0	0	34	0	1	1	1	3	0	0	0	0	0	0	0	0	0	9	9	0	0	2	0	0	0	0	0	0	0	3	8	1	1	1	0	2	2	9	9
013	31	1480	40	28	2	1	1	0	1	1	0	0	87	0	0	0	0	0	0	0	0	0	0	1	0	0	1	1	1	0	0	2	0	0	0	0	0	0	0	3	8	1	1	1	0	2	2	9	0
014	30	570	30	23	2	1	1	0	1	1	0	0	125	1	0	0	1	16	1	0	1	1	72	1	0	1	2	1	1	1	0	1	0	0	0	0	0	0	0	3	8	3	3	3	9	1	1	9	1
015	31	1670	41	26	1	1	0	0	1	1	0	0	47	0	0	0	1	1	0	0	1	0	0	1	0	0	0	1	1	0	0	3	0	0	0	0	0	0	0	3	8	1	1	1	0	9	2	9	0
016	32	1820	43	29	2	1	0	0	1	1	0	0	35	0	0	0	0	0	0	0	0	0	0	0	0	0	0	1	9	0	0	2	0	0	0	0	0	0	0	3	8	1	1	1	9	2	2	9	9
017	29	1440	41	27	1	1	0	0	0	1	0	0	64	0	0	0	1	1	0	0	1	0	0	1	0	0	0	9	9	0	0	0	0	0	0	0	0	0	0	3	8	1	1	1	0	2	1	9	0
018	31	1230	38	27	2	1	0	0	0	1	0	0	62	0	0	0	1	3	0	0	1	0	0	1	0	0	0	1	1	0	0	1	0	0	0	0	0	0	0	3	8	9	1	1	0	1	1	9	0
019	28	1160	99.9	24.5	1	1	1	0	0	1	0	0	121	0	1	1	1	16	1	1	1	1	96	1	0	0	0	1	2	1	0	1	0	0	0	0	0	0	0	3	8	1	1	3	0	2	1	9	0
020	28	760	99.9	24	2	1	0	0	1	1	0	0	93	1	1	1	1	23	1	0	1	1	75	1	0	1	0	1	1	1	1	1	0	0	0	0	0	0	0	3	8	1	3	1	9	9	1	9	0
021	28	820	34	23.5	2	1	1	0	0	0	0	0	143	0	1	1	1	15	1	1	1	1	133	1	0	0	0	1	1	1	0	0	0	0	0	0	0	0	0	3	8	1	1	1	0	9	1	9	0
022	30	1610	39	28	1	1	0	0	1	1	0	0	48	0	0	0	1	1	0	0	1	0	0	1	0	0	0	9	9	0	0	2	0	0	0	0	0	0	0	2	8	9	3	1	0	2	2	9	0
023	32	2550	47	33	1	1	0	0	0	0	0	0	29	0	0	0	1	2	0	0	0	0	0	0	2	0	0	1	9	0	0	2	1	0	0	0	0	0	0	3	8	3	1	9	0	2	2	9	0
024	31	1080	99.9	27	2	1	0	0	1	1	0	0	97	0	1	1	1	6	1	1	1	1	67	1	0	0	1	1	9	1	0	1	0	1	0	0	0	0	0	3	8	1	1	2	0	1	2	1	0
025	28	660	31	22	2	2	1	0	1	1	0	1	22	0	0	0	1	2	9	9	1	0	0	1	0	1	1	1	1	0	0	1	0	0	0	0	0	0	0	3	9	1	3	3	9	1	9	9	9
026	32	2040	45	31	1	1	0	0	0	1	0	0	35	0	0	0	1	1	0	0	0	0	0	1	0	0	0	1	9	0	0	3	0	0	0	0	0	0	0	3	8	1	1	1	0	2	2	9	0
027	30	1510	99.9	25.5	1	1	1	0	0	0	0	0	58	0	1	1	1	3	0	0	1	0	0	1	0	0	0	1	1	0	0	0	1	0	0	0	0	0	0	3	1	3	1	1	0	2	2	9	0
028	28	1390	39	23	1	1	0	0	0	1	0	0	68	0	0	0	1	3	0	0	1	0	0	1	0	0	0	1	1	0	0	0	0	0	0	0	0	0	0	3	8	1	1	1	0	2	2	9	0
029	26	1020	36	24	1	1	0	0	1	1	0	0	89	0	1	1	1	3	1	0	1	1	33	1	3	0	0	1	9	1	0	3	0	0	0	0	0	0	0	3	8	1	3	1	0	2	9	9	0
030	31	1500	40	29	1	1	0	0	0	1	0	0	49	0	1	9	1	5	0	0	1	0	0	1	0	0	0	1	1	0	0	1	0	0	0	0	0	0	0	3	8	3	1	1	0	2	2	9	0
031	31	1490	40	27	2	1	0	0	1	1	1	0	54	0	0	0	1	1	0	0	0	0	0	0	0	0	0	1	1	0	0	2	0	0	0	0	0	0	0	3	8	1	1	3	0	2	2	9	0
032	26	980	99.9	24	2	2	0	0	0	1	0	0	146	0	1	1	1	31	1	1	1	1	103	1	0	0	1	1	2	1	1	0	1	0	0	0	1	2	0	2	1	3	3	1	1	1	1	1	0
033	26	910	99.9	25.5	2	2	0	0	0	1	0	0	90	0	1	1	1	23	1	1	1	1	75	1	0	0	0	1	2	0	0	0	0	1	0	0	0	0	0	3	8	1	3	3	0	2	2	1	0
034	27	950	34	23	2	1	0	0	1	1	1	0	86	0	1	1	1	20	1	1	1	1	69	1	0	0	0	1	1	0	1	0	0	0	0	0	0	2	0	3	8	3	3	2	0	9	2	9	0
035	32	1630	41.5	29	1	2	0	0	0	1	0	0	61	0	1	0	1	9	1	1	1	1	34	1	3	0	0	1	9	1	0	0	0	0	0	0	0	0	0	3	8	2	1	1	9	2	2	9	0
036	32	1630	42	28	2	2	1	0	0	1	0	0	45	0	0	0	0	0	0	0	0	0	0	1	0	0	0	1	9	0	0	2	0	0	0	0	0	0	0	3	8	1	3	1	9	2	2	9	0
037	31	1850	40	29	1	2	0	0	1	1	0	0	47	0	0	0	0	0	0	0	1	0	0	1	0	0	0	1	1	0	0	2	0	0	0	0	0	0	0	3	8	1	1	1	0	2	2	9	0
038	31	1650	39	30	1	2	0	0	1	1	0	0	47	0	0	0	0	0	0	0	1	0	0	1	0	0	0	1	1	0	0	2	0	0	0	0	0	0	0	3	8	1	1	1	0	2	2	9	0
039	29	1590	39	28	1	1	0	0	1	1	0	0	50	0	0	0	0	0	0	0	1	0	0	1	0	0	0	1	1	0	0	2	0	0	0	0	0	0	0	3	8	1	3	1	0	9	2	9	0
040	32	1580	42	30	1	1	0	0	1	1	0	0	42	0	0	0	0	0	0	0	1	0	0	0	0	0	0	1	9	0	0	1	0	0	0	0	0	0	0	3	8	1	1	1	0	9	2	9	0
041	29	1360	39	28	1	1	0	0	1	1	0	0	56	0	0	0	0	0	0	0	0	0	0	1	0	0	1	1	1	0	0	3	1	0	0	0	0	0	0	3	8	1	3	1	0	2	2	9	0
042	27	920	36	26	2	1	1	0	1	1	0	0	83	0	1	1	1	1	1	0	1	1	33	1	1	0	0	9	9	0	0	3	0	0	0	0	0	0	0	3	8	3	3	3	0	2	2	9	0
043	30	1340	40	26	2	2	1	0	1	1	1	0	69	1	0	0	0	0	0	0	0	0	0	1	0	0	0	1	1	0	0	1	0	0	0	0	0	0	0	3	8	1	1	3	0	1	2	9	0
044	30	1040	38	25	2	2	0	0	1	1	1	0	69	1	1	1	1	1	0	0	1	0	0	1	0	0	0	1	1	0	0	1	0	0	0	0	0	0	0	3	8	1	1	1	0	1	1	9	0
045	26	740	99.9	99.9	1	2	0	0	0	0	0	1	10	0	1	9	1	11	9	9	0	0	0	0	0	0	0	1	1	0	0	0	0	0	0	0	0	0	0	3	9	1	2	9	9	2	9	9	9
046	26	740	99.9	99.9	1	2	1	0	0	0	0	1	3	0	1	9	1	4	9	9	0	0	0	0	0	0	0	9	9	0	0	0	0	0	0	1	0	0	0	3	9	2	9	9	9	9	9	9	9
047	29	1180	38	25	1	1	1	0	0	1	0	0	61	0	1	1	1	3	0	0	1	0	0	1	3	0	0	1	1	0	0	2	1	0	0	0	0	0	0	3	1	3	3	1	9	2	2	9	1
048	28	940	37	24	2	1	0	0	1	1	1	0	76	1	0	0	1	1	0	0	1	0	0	1	0	0	0	1	1	0	0	2	0	0	0	0	0	0	0	3	8	1	1	3	9	9	1	9	0
049	26	630	99.9	99.9	2	1	1	0	0	1	0	0	101	0	1	1	1	11	1	1	1	1	101	1	0	0	1	1	1	1	0	1	0	0	1	0	0	0	0	3	2	1	1	1	0	9	1	1	0
050	32	1630	41	29	1	1	0	0	0	0	0	0	45	0	0	0	0	0	0	0	0	0	0	0	0	0	0	1	9	0	0	1	0	0	0	0	0	0	0	3	8	9	1	1	0	2	2	9	0
051	29	1120	35	26	1	1	0	0	1	0	0	0	63	0	0	0	0	0	0	0	0	0	0	1	0	0	0	1	1	0	0	1	0	0	0	0	0	0	0	3	8	1	3	3	0	9	2	9	0
052	31	1760	99.9	28.5	1	1	0	0	1	1	1	0	39	0	0	0	0	0	0	0	1	0	0	1	0	0	1	1	1	0	0	1	0	0	0	0	0	0	0	3	8	1	1	1	0	2	2	9	0
053	27	710	34	23	2	1	0	0	0	0	0	0	175	1	1	1	1	23	1	1	1	1	122	1	0	0	0	1	1	1	1	0	1	0	0	0	0	2	0	3	8	2	1	1	0	9	1	9	1
054	30	1359	41	28	1	1	0	0	0	1	0	1	26	0	1	1	1	26	9	9	0	0	0	0	0	0	1	1	1	0	1	1	0	0	1	0	1	0	0	3	9	1	2	2	9	2	9	9	9
055	25	720	99.9	23	1	2	0	0	0	1	0	1	11	0	1	1	1	11	9	9	0	0	0	0	0	0	0	9	1	0	1	0	0	0	0	0	0	0	0	3	9	1	2	9	9	1	9	9	9
056	25	560	99.9	20.5	2	2	0	0	0	1	0	0	230	0	1	1	1	45	1	1	1	1	230	1	0	0	0	9	1	1	0	0	1	0	0	0	0	0	0	3	1	1	1	1	9	1	1	1	1
057	30	1470	39	27	2	2	0	1	1	1	0	0	72	1	1	1	1	2	0	0	1	0	0	1	0	0	0	1	1	0	0	1	0	0	0	0	0	0	0	3	8	1	1	1	9	2	2	9	9
058	30	1540	99.9	30	2	2	0	1	1	1	0	0	44	1	0	0	0	0	0	0	1	0	0	1	0	0	0	1	1	0	0	1	0	0	0	0	0	0	0	3	8	1	3	1	9	2	2	9	9
059	27	900	99.9	23	1	1	0	0	1	1	0	0	78	1	1	1	1	1	0	0	1	0	0	1	0	0	0	1	1	0	0	2	0	0	0	0	0	0	0	3	8	1	1	1	9	9	9	9	9
060	28	1230	38.5	25.5	2	1	0	0	0	0	0	0	78	0	1	1	1	1	1	0	1	1	35	1	0	0	2	1	1	1	0	3	0	0	0	0	0	0	0	3	8	3	1	3	0	2	2	9	9
061	31	1540	42	27.6	2	1	0	0	1	1	0	0	41	0	0	0	0	0	0	0	0	0	0	1	0	0	0	1	1	0	0	2	0	0	0	0	0	0	0	3	8	1	1	1	1	2	2	9	0
062	31	1290	38	27	1	1	0	0	0	1	0	0	51	0	1	1	1	5	0	0	1	0	0	1	0	0	1	1	1	0	1	1	0	0	0	0	0	0	0	3	8	1	1	1	9	1	2	9	0
063	30	1630	40	27	2	1	0	0	1	1	0	0	51	1	0	0	0	0	0	0	1	0	0	1	0	0	0	1	1	0	0	1	0	0	0	0	0	0	0	3	8	1	3	3	9	2	9	9	0
064	30	1900	44	29	1	1	0	0	0	1	0	0	40	1	0	0	0	0	0	0	1	0	0	1	0	0	0	1	1	0	0	0	0	0	0	0	0	0	0	3	8	1	1	1	9	2	9	9	0
065	31	1305	40.5	25.5	1	1	0	0	1	1	0	0	51	0	1	1	1	6	0	0	1	0	0	1	0	0	1	1	1	0	0	1	0	0	0	0	0	0	0	3	8	3	1	1	0	2	2	9	0
066	27	1120	99.9	25.5	2	1	1	0	0	1	0	0	113	0	1	1	1	1	1	1	1	1	68	1	0	0	0	1	1	1	0	2	0	0	0	0	0	2	0	3	8	1	1	1	0	2	2	9	0
067	28	1320	43.5	27.5	1	1	0	0	0	0	0	0	66	0	1	1	1	6	0	0	1	0	0	1	0	0	1	1	1	0	0	0	1	0	0	0	0	0	0	3	8	3	1	3	9	2	2	9	0
068	30	1350	39.4	28	1	1	0	0	0	1	1	0	55	0	0	0	0	0	0	0	0	0	0	1	0	0	0	1	1	0	0	2	1	0	0	0	0	0	0	3	8	1	1	1	9	2	2	9	0
069	28	1310	99.9	27	2	1	0	0	1	1	0	0	60	1	0	0	1	3	0	0	1	0	0	1	0	0	1	1	1	0	0	3	1	0	0	0	0	0	0	3	8	3	3	1	9	2	2	1	0
070	27	960	34.5	23.5	2	1	1	0	1	1	0	0	81	0	1	1	1	1	0	1	1	1	53	1	3	0	1	1	1	0	0	3	1	0	0	0	0	0	0	3	8	1	1	1	0	1	1	9	1
071	31	1225	39.5	28.5	1	1	0	1	1	0	1	0	50	0	0	0	0	0	0	0	1	0	0	1	0	0	0	1	1	0	0	2	0	0	0	0	0	0	0	3	8	1	1	1	9	2	2	9	0
072	32	1760	42	30	2	2	0	1	0	1	1	0	43	0	0	0	0	0	0	0	1	0	0	0	0	0	0	9	9	0	0	0	0	0	0	0	0	0	0	3	8	1	1	9	9	2	2	9	9
073	32	1800	42	30	1	2	0	1	0	1	1	0	43	0	0	0	0	0	0	0	1	0	0	0	0	0	0	9	9	0	0	0	0	0	0	0	0	0	0	3	8	3	1	9	9	2	2	9	9
074	27	750	99.9	99.9	1	1	0	0	0	1	0	0	162	0	1	1	1	2	1	1	1	1	120	1	0	0	3	1	1	1	1	3	0	0	0	0	0	0	0	3	8	3	1	1	0	9	1	9	1
075	32	1710	42	28	2	1	0	0	1	1	0	0	31	1	0	0	0	0	0	0	1	0	0	0	0	0	0	9	9	0	0	1	0	0	0	0	0	0	0	3	8	2	1	9	9	1	2	9	0
076	27	1290	99.9	26.5	1	1	0	0	1	1	0	0	70	0	1	1	1	9	1	0	1	1	46	1	0	0	0	9	9	1	1	0	0	0	0	0	0	0	0	3	8	1	3	1	1	2	2	9	0
077	25	490	99.9	21.3	1	1	0	0	1	1	0	1	38	0	1	1	1	32	1	0	1	1	38	1	0	0	3	1	1	1	0	1	0	0	0	0	0	0	0	3	9	1	1	1	9	9	1	9	9
078	29	740	99.9	26.5	1	1	0	0	1	1	0	0	92	0	0	0	1	6	0	0	1	0	0	1	0	0	1	1	1	0	0	1	0	0	0	0	0	0	0	3	8	1	1	1	0	1	1	9	1
079	31	1660	42	27	1	1	0	0	0	1	0	0	33	0	0	0	0	0	0	0	0	0	0	1	0	0	0	1	1	0	0	1	0	0	0	0	0	0	0	3	8	1	1	9	9	2	2	9	0
080	24	580	99.9	99.9	1	1	0	0	1	1	0	1	1	0	1	1	1	1	9	9	0	0	0	0	0	0	0	9	9	0	0	3	9	9	9	9	9	9	0	2	9	9	9	9	9	9	9	9	9
081	29	1200	99.9	27	2	1	0	0	1	1	0	0	66	1	1	1	1	4	1	1	1	1	54	1	0	0	0	2	1	1	0	1	0	0	0	0	0	0	0	3	8	1	1	1	9	9	1	9	9
082	29	1420	99.9	26.5	1	1	1	0	1	1	0	0	66	0	1	1	1	3	0	0	1	0	0	1	0	0	0	9	1	0	0	2	1	0	0	0	0	0	0	3	8	3	1	1	1	2	2	1	0
083	31	1720	41	28.5	1	2	0	0	0	1	0	0	49	0	0	0	1	6	0	0	0	0	0	0	0	0	0	9	9	0	0	1	0	0	0	0	0	0	0	3	8	9	1	1	9	2	2	9	0
084	31	1720	41.5	28.5	1	2	0	0	0	1	0	0	49	0	1	1	1	1	0	0	1	0	0	0	0	0	0	9	9	0	0	1	0	0	0	0	0	0	0	3	8	1	9	1	9	2	2	9	0
085	29	840	99.9	26	2	1	0	0	0	1	0	0	71	0	1	1	1	1	0	0	1	0	0	1	2	0	0	1	1	0	0	1	0	0	0	0	0	0	0	3	8	1	1	1	0	1	1	9	1
086	32	1530	41.5	28.5	1	1	0	0	1	1	0	0	42	0	0	0	0	0	0	0	0	0	0	0	0	0	0	9	9	0	0	1	0	0	0	0	0	0	0	3	8	9	1	9	9	2	2	9	9
087	32	2000	99.9	30	1	1	1	0	0	1	0	0	28	1	0	0	1	1	0	0	1	0	0	1	0	0	0	1	9	0	0	0	0	0	0	0	0	0	0	3	8	1	9	1	9	2	9	9	9
088	32	2240	44.5	30.5	1	1	0	0	0	0	0	0	32	0	0	0	0	0	0	0	1	0	0	1	0	0	0	1	9	0	0	1	9	9	9	9	9	9	0	3	8	1	3	9	0	2	2	0	0
089	26	900	99.9	23	1	1	0	0	1	0	0	0	122	0	1	1	1	13	1	0	1	1	30	1	0	0	2	1	1	1	1	1	0	0	0	0	0	0	0	3	8	3	1	1	0	2	1	0	0
090	30	1380	39	28	1	1	0	0	1	1	0	0	50	0	1	1	1	1	0	0	1	0	0	1	0	0	0	1	1	0	0	1	0	0	0	0	0	0	0	3	8	1	1	1	0	2	2	9	0
091	32	1790	43	28	1	1	0	0	1	1	0	0	29	1	0	0	0	0	0	0	1	0	0	0	0	0	0	1	9	0	0	2	0	0	0	0	0	0	0	3	8	9	1	3	9	9	2	9	9
092	27	740	99.9	23	1	1	0	0	0	1	0	0	123	0	1	1	1	1	1	0	1	1	31	1	0	0	1	1	1	1	0	1	0	0	0	0	0	0	0	3	8	1	1	1	0	1	1	9	1
093	30	900	35.5	25.5	1	2	0	0	1	1	0	0	47	1	0	0	0	0	0	0	0	0	0	0	0	0	1	1	1	0	0	3	0	0	0	0	0	0	0	3	8	1	1	1	9	1	2	9	0
094	30	1240	99.9	27	2	2	0	0	1	1	0	0	47	1	0	0	0	0	0	0	1	0	0	1	0	0	0	1	1	0	0	1	0	0	0	0	0	0	0	3	8	1	1	1	9	2	1	9	0
095	32	1850	31.4	28.5	1	1	0	0	0	1	0	0	35	0	0	0	0	0	0	0	0	0	0	0	3	0	0	1	9	0	0	2	0	0	0	0	0	0	0	3	8	9	1	9	9	2	2	9	0
096	30	1060	36	26	2	1	0	0	1	1	0	0	59	0	1	1	1	1	0	0	1	0	0	1	0	0	0	1	1	0	0	1	0	0	0	0	0	0	0	3	8	1	1	1	0	1	1	9	0
097	27	1230	99.9	26	1	1	0	0	1	1	0	0	106	1	1	1	1	21	1	1	1	1	84	1	2	0	1	1	1	1	0	2	0	0	0	0	0	0	0	3	8	3	1	1	9	1	2	9	9
098	23	680	99.9	22	2	2	0	0	0	0	0	1	16	0	1	1	1	16	9	9	0	0	0	0	0	0	1	9	1	0	1	0	0	0	0	0	0	0	0	3	9	2	1	9	9	1	9	9	9
099	23	570	99.9	99.9	2	2	0	0	0	0	0	1	8	0	1	1	1	8	9	9	0	0	0	0	0	0	0	1	1	0	1	0	0	0	0	1	0	0	0	3	9	3	9	9	9	9	9	9	9
100	32	1780	42	28	1	1	1	0	0	0	0	0	30	0	0	0	0	0	0	0	0	0	0	0	0	0	0	9	9	0	0	0	1	0	0	0	0	0	0	3	8	9	1	9	9	2	2	9	9
101	29	1180	36	26	1	1	0	0	1	1	1	0	82	1	0	0	1	5	1	1	1	1	71	1	3	0	1	1	1	1	0	3	0	0	0	0	0	0	0	3	8	1	3	1	0	9	1	9	9
102	26	850	99.9	22.5	1	1	0	0	1	1	0	0	151	0	1	1	1	38	1	1	1	1	137	1	0	0	1	1	1	1	1	1	0	0	0	0	0	0	0	3	8	1	3	1	0	9	1	9	0
103	29	1200	39	27.5	2	2	0	0	0	1	0	0	59	0	0	0	1	1	0	0	1	0	0	1	0	0	1	9	9	0	0	3	0	0	0	0	0	0	0	3	8	1	1	1	0	2	2	9	0
104	29	1300	99.9	27	1	2	0	0	0	1	0	0	59	0	0	0	0	0	0	0	1	0	0	1	0	1	1	9	1	0	0	3	0	0	0	0	0	0	0	3	8	1	1	1	0	2	2	9	0
105	28	1290	99.9	99.9	2	2	0	1	1	1	1	0	72	1	1	1	1	5	0	0	1	0	0	1	3	0	0	9	9	0	0	2	0	1	0	0	0	0	0	3	8	1	3	1	9	2	2	9	0
106	28	1240	99.9	27	1	2	0	1	1	1	1	0	72	1	1	1	1	5	1	0	1	1	38	1	3	0	0	9	9	0	0	2	0	0	0	0	0	0	0	3	8	3	1	1	9	9	2	9	0
107	26	620	99.9	99.9	1	1	0	0	1	1	0	0	178	1	1	1	1	42	1	1	1	1	178	1	0	0	2	9	9	1	1	1	0	0	0	0	0	0	0	3	8	1	3	3	0	1	1	9	0
108	29	1210	37	25	1	1	0	0	0	1	1	0	64	0	1	1	1	1	0	0	1	0	0	1	0	0	0	2	1	0	0	0	0	0	0	0	0	0	0	3	8	1	1	1	9	2	1	9	0
109	32	1750	42.5	29.5	1	2	0	0	0	0	0	0	37	0	0	0	0	0	0	0	1	0	0	1	0	0	1	1	9	0	0	0	0	0	0	0	0	0	0	3	8	9	1	9	0	2	2	9	0
110	32	2030	43	33	1	2	0	0	0	0	0	0	37	0	0	0	0	0	0	0	0	0	0	0	0	0	0	1	9	0	0	0	0	0	0	0	0	0	0	3	8	9	1	9	0	2	2	9	0
111	29	1380	38	27	1	1	1	0	0	1	0	0	54	0	1	1	1	8	0	0	1	0	0	1	0	0	0	1	1	0	0	1	0	0	0	0	0	0	0	3	8	3	1	1	0	1	2	9	0
112	29	1530	40	28	1	2	0	0	0	1	0	0	59	0	1	1	1	5	0	0	1	0	0	1	0	0	1	9	9	0	0	1	0	0	0	0	0	0	0	3	8	1	1	3	0	2	2	9	0
113	29	920	36	26	1	2	0	0	0	1	0	0	142	0	1	1	1	25	1	1	1	1	142	1	0	0	0	1	1	1	1	0	0	0	0	0	0	0	0	3	8	1	1	3	1	1	1	9	0
114	30	1830	40	28	2	1	0	0	1	1	0	0	61	0	0	0	1	2	0	0	1	0	0	1	2	0	1	1	1	0	0	0	1	0	0	0	0	0	0	3	8	1	1	1	0	2	2	9	0
115	30	923	36.5	24	1	1	0	0	1	1	0	0	70	1	0	0	0	0	0	0	1	0	0	1	0	0	0	1	9	0	0	1	0	0	0	0	0	0	0	3	8	1	1	1	9	1	9	9	9
116	24	640	99.9	99.9	2	1	0	0	0	0	0	1	3	0	1	1	1	3	9	9	0	0	0	0	0	0	0	1	2	0	0	0	0	0	0	1	0	0	0	3	9	2	9	9	9	9	9	9	9
117	31	1110	36	26.5	2	1	1	0	0	0	0	0	61	0	0	0	1	1	0	0	1	0	0	1	0	0	1	1	1	0	0	1	0	0	0	0	0	0	0	3	8	1	1	1	0	2	2	9	0
118	30	1250	40	27	1	1	0	0	0	1	0	0	54	0	0	0	0	0	0	0	0	0	0	1	0	0	0	1	1	0	0	0	1	0	0	0	0	0	0	2	8	1	1	9	0	1	2	9	0
119	31	1130	37.5	26	1	1	0	0	1	1	0	0	55	1	0	0	0	0	0	0	1	0	0	0	0	0	1	1	1	0	0	0	0	0	0	0	0	0	0	3	8	3	1	1	9	1	1	9	9
120	25	860	99.9	99.9	1	1	0	0	1	1	0	0	79	0	1	1	1	23	1	0	1	1	51	1	0	0	1	9	1	1	1	0	0	0	0	0	0	0	0	3	8	1	3	1	9	1	1	9	1
121	32	1690	41.5	29	1	2	0	1	0	1	0	0	40	0	0	0	0	0	0	0	1	0	0	0	0	0	0	9	9	0	0	2	1	0	0	0	0	0	0	3	8	9	1	9	0	2	2	9	9
122	32	1550	40.5	29	2	2	1	1	0	1	0	0	40	0	0	0	0	0	0	0	0	0	0	0	0	0	0	9	9	0	0	2	0	0	0	0	0	0	0	3	8	9	1	9	0	2	2	9	0
123	27	1180	99.9	26	2	1	0	0	1	1	0	0	77	1	0	0	0	0	1	0	1	1	34	1	0	0	0	9	1	0	0	2	0	1	0	0	0	0	0	3	8	1	1	1	9	2	2	1	9
124	31	1370	99.9	99.9	1	1	0	0	0	1	0	1	1	0	0	0	1	1	9	9	0	0	0	0	0	0	0	2	1	0	0	3	9	9	9	9	9	9	0	3	9	9	9	9	9	9	9	9	9
125	27	830	99.9	24	1	1	0	0	1	1	0	0	74	1	1	1	1	14	1	0	1	1	32	1	0	0	0	1	1	1	1	1	0	0	0	0	0	0	0	3	8	1	3	1	9	2	1	9	9
126	28	1340	39	25	1	1	0	0	0	1	0	0	64	0	0	0	1	1	0	0	1	0	0	1	0	0	0	1	1	0	0	0	0	0	0	0	0	0	0	3	8	1	1	3	0	2	2	9	9
127	30	930	36	25.5	1	1	0	0	1	1	0	0	61	1	0	0	0	0	0	0	1	0	0	1	0	0	1	1	1	0	0	1	0	0	0	0	0	0	0	3	8	1	2	3	9	1	1	9	9
128	31	1360	39.5	28.5	1	1	0	0	0	1	0	0	52	0	0	0	0	0	0	0	1	0	0	1	0	0	1	1	1	0	0	2	0	0	0	0	0	0	0	3	8	1	1	1	0	2	2	9	0
129	26	900	99.9	27	2	1	0	0	1	0	0	0	136	1	1	1	1	24	1	1	1	1	231	1	0	0	1	1	1	1	1	2	0	0	0	0	0	0	0	3	1	1	2	2	0	9	1	9	0
130	29	1260	39	27	1	1	0	0	1	0	0	0	76	1	1	1	1	4	1	0	1	1	55	1	0	0	1	9	1	0	1	2	0	0	0	0	0	0	0	3	8	3	1	1	0	2	1	9	9
131	31	1840	44	30	1	1	0	0	0	0	0	0	56	0	1	1	1	4	0	0	1	0	0	1	0	0	0	1	1	0	0	0	0	0	0	0	0	0	0	3	8	1	9	1	0	2	2	9	9
132	31	1340	40	29	1	1	0	0	0	1	1	0	63	0	1	1	1	1	0	0	1	0	0	0	0	0	0	9	1	0	0	0	0	0	0	0	0	0	0	3	8	1	1	1	0	2	2	9	0
133	28	840	99.9	99.9	2	1	0	0	0	0	0	0	109	0	1	1	1	5	1	1	1	1	71	1	2	0	1	1	1	0	0	1	0	0	0	0	0	0	0	3	8	3	1	2	0	1	1	0	1
134	31	2180	45	31	1	1	0	0	0	1	0	0	36	0	0	0	0	0	0	0	0	0	0	0	0	0	0	1	1	0	0	1	0	0	0	0	0	0	0	3	8	9	1	9	0	2	2	9	9
135	32	2050	42	30	1	1	1	0	0	0	0	0	35	0	0	0	0	0	0	0	0	0	0	0	3	0	0	1	9	0	0	0	0	0	0	0	0	0	0	3	8	9	1	9	0	2	2	9	1
136	32	1800	42	30	2	1	0	0	1	1	0	0	999	1	0	0	0	0	0	0	1	0	0	0	0	0	0	9	9	0	0	0	0	0	0	0	0	0	0	3	8	9	1	1	9	2	2	9	9
137	29	1500	41	27.5	1	1	0	0	1	1	1	0	62	0	0	0	0	0	0	0	1	0	0	1	0	0	0	1	1	0	0	1	0	0	0	0	0	0	0	3	8	1	1	1	0	2	2	9	0
138	32	1550	41	28.5	1	1	0	0	0	1	0	0	44	0	0	0	0	0	0	0	0	0	0	0	2	0	0	9	9	0	0	2	1	0	0	0	0	0	0	3	8	9	3	1	0	2	2	9	0
140	30	1680	41	28	1	1	0	0	1	1	0	0	47	1	0	0	1	1	0	0	1	0	0	1	0	0	0	1	1	0	0	0	0	0	0	0	0	0	0	3	8	3	1	9	9	2	2	9	0
141	29	590	99.9	23	2	1	0	0	0	1	0	1	10	0	0	0	1	9	9	9	1	0	0	1	1	9	0	1	1	0	1	1	0	0	0	0	0	0	0	3	9	2	2	9	9	9	9	9	9
142	27	1060	99.9	25.5	1	1	1	0	0	1	0	0	85	0	1	1	1	11	1	0	1	1	41	1	1	0	0	1	1	0	1	3	0	0	1	0	0	0	0	3	8	1	1	1	0	2	2	9	0
143	32	1910	99.9	31	2	1	0	0	0	1	0	0	38	0	0	0	0	0	0	0	0	0	0	0	0	0	0	9	9	0	0	0	0	0	0	0	0	0	0	3	8	9	1	1	0	2	2	9	0
144	32	2380	99.9	31.5	1	1	0	0	0	0	0	0	999	1	0	0	0	0	0	0	0	0	0	0	0	0	0	1	1	0	0	0	0	0	0	0	0	0	0	3	8	9	3	9	9	2	2	9	0
145	25	710	31	22	1	1	0	0	1	1	0	0	90	1	1	1	1	1	1	1	1	1	81	1	0	0	1	9	9	1	0	2	0	1	0	0	0	0	0	3	8	1	1	1	9	1	1	9	1
147	31	1560	42.8	29	1	2	1	0	1	1	1	0	58	0	0	0	0	0	0	0	1	0	0	0	0	0	0	1	1	0	0	0	1	0	0	0	0	0	0	3	8	1	1	1	0	2	2	9	0
148	31	1370	38	27	2	2	0	0	1	1	1	0	58	0	0	0	0	0	0	0	1	0	0	1	0	0	0	9	9	0	0	0	1	0	0	0	0	0	0	3	8	1	1	1	0	2	2	9	0
149	28	1410	39.5	27.5	2	2	0	0	1	1	1	0	72	0	1	1	1	1	0	0	1	0	0	1	3	0	0	1	1	0	0	0	0	0	0	0	0	0	0	3	8	2	1	1	0	2	2	9	0
150	28	1350	99.9	28.6	2	2	0	0	1	1	1	0	72	0	1	1	1	1	1	0	1	1	40	1	0	0	0	1	1	0	0	2	0	0	0	0	0	0	0	3	8	1	1	1	9	2	1	9	0
151	32	1500	40	29	1	1	0	0	0	0	0	0	42	0	0	0	0	0	0	0	1	0	0	0	0	0	0	9	9	0	0	0	0	0	0	0	0	0	0	3	8	1	1	9	0	2	2	9	9
152	30	1520	41	28	1	2	0	0	0	1	0	0	49	0	0	0	0	0	0	0	1	0	0	1	0	0	0	1	1	0	0	0	0	0	0	0	0	0	0	3	8	1	1	1	0	2	2	9	0
153	29	1220	99.9	29	1	1	0	0	0	0	0	0	456	0	1	1	1	90	1	1	1	1	456	1	0	0	3	1	1	1	0	1	0	0	1	0	1	0	0	3	4	3	2	1	9	2	9	9	0
154	32	1690	40	30	2	2	1	0	1	1	0	0	51	1	0	0	0	0	0	0	0	0	0	0	0	0	0	9	9	0	0	0	0	0	0	0	0	0	0	3	8	9	1	9	9	2	9	9	9
155	32	1660	41	29	1	2	0	0	1	1	0	0	51	1	0	0	0	0	0	0	0	0	0	0	0	0	1	1	9	0	0	0	0	0	0	0	0	0	0	3	8	9	1	1	9	2	9	9	9
156	28	1130	36	26	2	1	0	0	0	1	0	0	64	0	0	0	1	1	0	0	1	0	0	1	0	0	1	1	1	0	0	2	0	0	0	0	0	0	0	3	8	1	1	1	0	2	2	9	0
157	32	2000	99.9	29	2	1	0	0	0	1	0	0	35	0	1	1	1	7	0	0	0	0	0	0	0	0	0	1	9	0	0	1	0	0	0	0	0	0	0	3	8	2	1	9	9	2	2	9	0
158	27	890	99.9	23.5	2	1	0	0	0	1	1	0	124	0	1	1	1	15	1	1	1	1	124	1	0	0	1	1	1	1	0	3	0	1	0	0	0	1	0	3	1	1	1	1	1	1	1	9	9
159	29	1550	39.6	28	1	1	0	0	1	1	0	0	58	0	1	1	1	1	0	0	1	0	0	1	0	0	0	1	1	0	0	3	0	0	0	0	0	0	0	2	8	3	1	1	9	2	2	9	0
160	25	700	99.9	22.5	1	1	0	0	0	1	0	0	336	0	1	1	1	138	1	1	1	1	336	1	0	0	3	1	1	1	1	1	0	1	0	0	0	0	0	3	8	1	1	1	9	9	1	9	0
161	28	1100	99.9	99.9	2	1	0	0	1	1	0	0	85	1	1	1	1	4	1	0	1	1	30	1	0	0	0	1	1	1	1	2	0	0	0	0	0	0	0	3	8	1	1	3	9	2	2	9	0
162	31	1490	41.5	28	1	1	0	0	1	1	0	0	42	1	0	0	0	0	0	0	0	0	0	0	0	0	0	9	9	0	0	0	0	0	0	0	0	0	0	3	8	1	1	9	9	2	9	9	0
163	29	1540	40	29	2	1	0	0	1	1	0	0	57	0	0	0	0	0	0	0	1	0	0	1	0	0	0	9	9	0	0	1	0	0	0	0	0	0	0	3	8	1	1	3	9	2	2	9	0
164	29	1160	37.5	26	2	1	0	0	0	1	0	0	70	0	1	1	1	6	1	1	1	1	66	1	0	0	0	1	1	0	1	1	0	0	0	0	0	0	0	3	8	3	3	3	0	1	1	9	0
165	32	1880	44	30	1	1	0	0	0	0	0	0	50	0	0	0	1	12	0	0	1	0	0	1	2	0	0	1	9	0	0	2	0	0	0	0	0	0	0	3	8	1	9	9	9	2	2	9	0
166	32	1490	39.5	30	1	1	0	0	0	1	0	0	44	0	0	0	0	0	0	0	0	0	0	0	0	0	0	9	9	0	0	1	0	0	0	0	0	0	0	1	8	9	1	9	9	2	2	9	0
167	26	550	99.9	21	2	1	0	0	0	1	0	0	147	1	1	1	1	48	1	0	1	1	140	1	0	0	2	9	1	1	1	1	1	0	0	0	0	0	0	3	8	1	1	3	9	1	1	9	1
168	31	1540	42	28	2	2	0	0	1	1	0	0	35	0	0	0	0	0	0	0	1	0	0	1	0	0	1	9	9	0	0	0	0	0	0	0	0	0	0	3	8	1	1	1	9	2	2	9	0
169	31	1390	41	30	1	2	0	0	1	1	0	0	35	0	0	0	0	0	0	0	0	0	0	1	0	0	0	9	9	0	0	0	1	0	0	0	0	0	0	3	8	1	1	9	9	2	2	9	0
171	32	1740	99.9	29.5	2	2	1	0	1	1	0	0	41	0	0	0	0	0	0	0	1	0	0	0	0	0	0	9	9	0	0	0	0	0	0	0	0	0	0	2	8	1	9	1	9	2	2	9	9
172	32	1650	41.2	29.5	2	2	0	0	1	1	0	0	41	0	0	0	0	0	0	0	0	0	0	0	0	0	0	9	9	0	0	0	1	0	0	0	0	0	0	2	8	1	9	1	0	2	2	9	9
173	32	1260	38.5	27.5	2	1	0	0	1	1	0	0	51	0	0	0	0	0	0	0	0	0	0	0	0	0	0	9	9	0	0	1	0	0	0	0	0	0	0	3	8	9	1	9	0	1	1	9	9
[truncated: 12 more columns]
